# Supplementary material for: XPO1 Expression Is a Poor-Prognosis Marker in Pancreatic Adenocarcinoma
Source: J Clin Med. 2019 Apr 30;8(5):596. doi: 10.3390/jcm8050596 (PMC6572621; doi:10.3390/jcm8050596)
Supplement: Supplementary file 1 [file jcm-08-00596-s001.zip]

Archive with 6 entries (5 files):
- jcm-486984-supple/
- jcm-486984-supple/20190208_FigS1.pptx
- jcm-486984-supple/20190208_Table S1.xlsx
- jcm-486984-supple/20190424_Table S2.xlsx
- jcm-486984-supple/20190424_Table S3.xlsx
- jcm-486984-supple/20190424_Table S4.xlsx
