# Supplementary material for: XPO1 Expression Is a Poor-Prognosis Marker in Pancreatic Adenocarcinoma
Source: J Clin Med. 2019 Apr 30;8(5):596. doi: 10.3390/jcm8050596 (PMC6572621; doi:10.3390/jcm8050596)
Supplement: Supplementary file 1 [file jcm-08-00596-s001.zip › jcm-486984-supple/20190208_Table S1.xlsx]

## Sheet: Table S1
Supplementary Table 1 : List of pancreatic cancer data sets included in our analysis
Reference	Source of data	Technological platform	N° of probe sets/genes	All samples	Primary PDAC samples included in the present analysis	Metastatic samples from PDAC included in the present analysis	Normal pancreatic samples included in the present analysis
van den Broeck et al., J Exp Clin Cancer Res 2012	GEO database, GSE42952	Affymetrix, array U133 Plus 2.0	54K	23	12	11
Zhang et al., PLoS One 2012 & Clin Cancer Res 2013	GEO database, GSE28735	Affymetrix, array Gene 1.0 ST	33K	90	42		45
Winter et al., PLoS Comput Biol 2012	Array-Express database, E-MEXP-2780	Affymetrix, array U133 Plus 2.0	54K	30	30
Straford et al., PLoS Med 2010	GEO database, GSE21501	Agilent, array 4x44K G4112F (014850)	44K	132	102
Collisson et al., Nat Med 2011	GEO database, GSE17891	Affymetrix, array U133 Plus 2.0	54K	27	27
Chen et al., PLoS One 2015	GEO database, GSE57495	Affymetrix, Rosetta/Merck RSTA Custom 2.0	60K	63	63
Moffitt et al., Nat Genet 2015	GEO database, GSE71729	Agilent, array 4x44K G4112F (014850)	44K	357	0	61	46
Bailey et al., Nature 2016	European Genome-phenome Archive (EGA), EGAS00001000154	Illumina, RNA seqencing HiSeq	18K	96	96
Kirby et al., Mol Oncol 2016	GEO database, GSE79670	Illumina, RNA seqencing HiSeq	49K	51	51
TCGA Research Network, Cancer Cell 2017	TCGA portal, https://tcga-data.nci.nih.gov	Illumina, RNA sequencing V2	25K	183	150	1	4
Total				1052	573	73	95
