# Supplementary material for: XPO1 Expression Is a Poor-Prognosis Marker in Pancreatic Adenocarcinoma
Source: J Clin Med. 2019 Apr 30;8(5):596. doi: 10.3390/jcm8050596 (PMC6572621; doi:10.3390/jcm8050596)
Supplement: Supplementary file 1 [file jcm-08-00596-s001.zip › jcm-486984-supple/20190424_Table S2.xlsx]

## Sheet: Table S2
Supplementary Table 2: Uni- and multivariate prognostic analyses for OS
Characteristics		Multivariate
		N	HR [95CI]	p-value
Bailey subtypes	immunogenic vs. ADEX	573	0.89 [0.63-1.27]	0.524
	pancreatic progenitor vs. ADEX	573	0.95 [0.68-1.31]	0.74
	squamous vs. ADEX	573	1.64 [1.23-2.19]	8.24E-04
XPO1	high vs. low	573	1.46 [1.18-1.81]	6.17E-04
Characteristics		Multivariate
		N	HR [95CI]	p-value
Collisson subtypes	exocrine-like vs. classical	573	1.04 [0.81-1.33]	0.76
	quasi-mesenchymal vs. classical	573	1.44 [1.11-1.88]	6.74E-03
XPO1	high vs. low	573	1.53 [1.24-1.9]	1.06E-04
Characteristics		Multivariate
		N	HR [95CI]	p-value
Moffit subtypes, 'tumor'	classical vs. basal-like	573	0.66 [0.53-0.82]	1.92E-04
XPO1	high vs. low	573	1.47 [1.18-1.83]	4.82E-04
Characteristics		Multivariate
		N	HR [95CI]	p-value
Moffit subtypes, 'stroma'	normal vs. activated	546	0.73 [0.58-0.92]	7.97E-03
XPO1	high vs. low	546	1.57 [1.25-1.96]	9.72E-05
