# Supplementary material for: XPO1 Expression Is a Poor-Prognosis Marker in Pancreatic Adenocarcinoma
Source: J Clin Med. 2019 Apr 30;8(5):596. doi: 10.3390/jcm8050596 (PMC6572621; doi:10.3390/jcm8050596)
Supplement: Supplementary file 1 [file jcm-08-00596-s001.zip › jcm-486984-supple/20190424_Table S3.xlsx]

## Sheet: Table S3
Supplementary Table 3: List of 268 genes differentially expressed between the "XPO1-high" PAC samples (N=76) and the "XPO1-low" PAC samples (N=74)
TCGA, 268 genes XPO1 76 high vs. 74 low PAAD
(moderated t-test, p<1E-5 & q<1E-5)
PID	Gene.Symbol	ID	XPO1-not-up (average, log2)	XPO1-up (average, log2)	XPO1 up vs. not-up (log2-ratio)	t	p-value	q-value	Expression status
XPO1|7514	XPO1	7514	11.4338	11.8773	0.443592	15.4128	9.45097e-33	5.41345e-29	up XPO1 up vs. not-up
KNTC1|9735	KNTC1	9735	7.92871	8.57696	0.648244	8.26268	6.86929e-14	1.72999e-10	up XPO1 up vs. not-up
UBA6|55236	UBA6	55236	9.62582	10.1465	0.520696	8.21458	9.0608e-14	1.72999e-10	up XPO1 up vs. not-up
KIF20B|9585	KIF20B	9585	7.17687	7.92522	0.748352	7.30621	1.5012e-11	2.14969e-08	up XPO1 up vs. not-up
SMC4|10051	SMC4	10051	9.73261	10.2403	0.507658	7.26082	1.92525e-11	2.15142e-08	up XPO1 up vs. not-up
TOP2A|7153	TOP2A	7153	9.49764	10.3739	0.876278	7.21785	2.43482e-11	2.15142e-08	up XPO1 up vs. not-up
ASAP2|8853	ASAP2	8853	10.5307	11.1658	0.635162	7.18243	2.95364e-11	2.15142e-08	up XPO1 up vs. not-up
SR140|23350	SR140	23350	10.5093	10.879	0.369669	7.17927	3.00481e-11	2.15142e-08	up XPO1 up vs. not-up
PHF6|84295	PHF6	84295	8.78719	9.22251	0.435321	7.04894	6.09171e-11	3.52271e-08	up XPO1 up vs. not-up
ANKIB1|54467	ANKIB1	54467	9.88419	10.3666	0.482362	7.04717	6.15005e-11	3.52271e-08	up XPO1 up vs. not-up
WDHD1|11169	WDHD1	11169	6.66598	7.34466	0.678674	7.00198	7.84671e-11	4.08595e-08	up XPO1 up vs. not-up
TOPBP1|11073	TOPBP1	11073	9.10546	9.49844	0.392985	6.92995	1.15514e-10	4.72467e-08	up XPO1 up vs. not-up
CASC5|57082	CASC5	57082	5.88612	6.93921	1.05309	6.92431	1.19061e-10	4.72467e-08	up XPO1 up vs. not-up
FGD6|55785	FGD6	55785	9.60026	10.2613	0.661083	6.91712	1.23727e-10	4.72467e-08	up XPO1 up vs. not-up
KIF14|9928	KIF14	9928	6.00958	6.90345	0.893868	6.78023	2.56494e-10	8.64223e-08	up XPO1 up vs. not-up
ARHGAP11A|9824	ARHGAP11A	9824	7.6004	8.24991	0.649505	6.74549	3.08281e-10	9.81006e-08	up XPO1 up vs. not-up
TMOD3|29766	TMOD3	29766	10.7056	11.2132	0.507657	6.71105	3.69742e-10	1.05893e-07	up XPO1 up vs. not-up
NAB1|4664	NAB1	4664	10.0617	10.5023	0.440655	6.64072	5.35201e-10	1.45981e-07	up XPO1 up vs. not-up
NUFIP2|57532	NUFIP2	57532	11.1506	11.4758	0.325198	6.60375	6.49543e-10	1.61763e-07	up XPO1 up vs. not-up
CMTM1|113540	CMTM1	113540	7.23764	8.00178	0.76414	6.5469	8.73893e-10	1.96402e-07	up XPO1 up vs. not-up
SF3B1|23451	SF3B1	23451	12.4953	12.7968	0.301456	6.53496	9.29914e-10	1.96402e-07	up XPO1 up vs. not-up
ASPM|259266	ASPM	259266	7.49058	8.32927	0.83869	6.53311	9.38925e-10	1.96402e-07	up XPO1 up vs. not-up
CKAP2L|150468	CKAP2L	150468	5.77107	6.62078	0.849707	6.52882	9.60078e-10	1.96402e-07	up XPO1 up vs. not-up
E2F7|144455	E2F7	144455	5.30521	6.30391	0.998701	6.5103	1.05709e-09	2.08792e-07	up XPO1 up vs. not-up
SFRS13A|10772	SFRS13A	10772	10.2352	10.4911	0.255916	6.49271	1.15806e-09	2.13021e-07	up XPO1 up vs. not-up
RAD18|56852	RAD18	56852	7.06014	7.52587	0.465725	6.49086	1.16924e-09	2.13021e-07	up XPO1 up vs. not-up
TOP1|7150	TOP1	7150	10.9505	11.3306	0.380095	6.48745	1.19008e-09	2.13021e-07	up XPO1 up vs. not-up
RPE|6120	RPE	6120	9.21667	9.63031	0.41364	6.47824	1.24825e-09	2.16664e-07	up XPO1 up vs. not-up
PLAG1|5324	PLAG1	5324	5.72074	7.00385	1.28311	6.44431	1.48767e-09	2.50625e-07	up XPO1 up vs. not-up
DHX15|1665	DHX15	1665	11.13	11.4236	0.293565	6.41551	1.72595e-09	2.78011e-07	up XPO1 up vs. not-up
OTUD6B|51633	OTUD6B	51633	7.46838	7.94877	0.48039	6.41312	1.7473e-09	2.78011e-07	up XPO1 up vs. not-up
ANLN|54443	ANLN	54443	8.50689	9.44174	0.934849	6.39438	1.92424e-09	2.93247e-07	up XPO1 up vs. not-up
ZMYM2|7750	ZMYM2	7750	10.359	10.7196	0.360675	6.39225	1.94545e-09	2.93247e-07	up XPO1 up vs. not-up
FAM60A|58516	FAM60A	58516	10.2423	10.742	0.499702	6.38023	2.0694e-09	2.97264e-07	up XPO1 up vs. not-up
CHML|1122	CHML	1122	8.19507	8.74672	0.551644	6.37577	2.11737e-09	2.97264e-07	up XPO1 up vs. not-up
VEZT|55591	VEZT	55591	10.4146	10.7848	0.370251	6.3712	2.1676e-09	2.97264e-07	up XPO1 up vs. not-up
NUDT21|11051	NUDT21	11051	10.5815	10.8996	0.318059	6.37012	2.17968e-09	2.97264e-07	up XPO1 up vs. not-up
PRPF40A|55660	PRPF40A	55660	10.7739	11.0489	0.274992	6.34784	2.44355e-09	3.255e-07	up XPO1 up vs. not-up
CENPE|1062	CENPE	1062	6.90012	7.63391	0.733784	6.334	2.62302e-09	3.41466e-07	up XPO1 up vs. not-up
PTPN12|5782	PTPN12	5782	10.9086	11.2731	0.364523	6.30651	3.01865e-09	3.75884e-07	up XPO1 up vs. not-up
HMMR|3161	HMMR	3161	6.80395	7.58506	0.781115	6.29245	3.24327e-09	3.87026e-07	up XPO1 up vs. not-up
RAB10|10890	RAB10	10890	11.4055	11.7027	0.297115	6.25931	3.83935e-09	4.48808e-07	up XPO1 up vs. not-up
MCM8|84515	MCM8	84515	6.97079	7.46902	0.498231	6.24708	4.08551e-09	4.68031e-07	up XPO1 up vs. not-up
GSTCD|79807	GSTCD	79807	7.10301	7.57521	0.472201	6.23809	4.2763e-09	4.74948e-07	up XPO1 up vs. not-up
PLK4|10733	PLK4	10733	6.18761	6.84697	0.65936	6.23647	4.31173e-09	4.74948e-07	up XPO1 up vs. not-up
FOXN2|3344	FOXN2	3344	8.51781	8.99382	0.476009	6.19144	5.41608e-09	5.85338e-07	up XPO1 up vs. not-up
ZNF217|7764	ZNF217	7764	9.98467	10.4917	0.50705	6.1793	5.75863e-09	6.08582e-07	up XPO1 up vs. not-up
G2E3|55632	G2E3	55632	8.03154	8.48231	0.450763	6.17542	5.87268e-09	6.08582e-07	up XPO1 up vs. not-up
CCDC99|54908	CCDC99	54908	7.43305	7.86311	0.430059	6.17283	5.94989e-09	6.08582e-07	up XPO1 up vs. not-up
BUB1|699	BUB1	699	7.34168	8.10537	0.763689	6.1604	6.33503e-09	6.36607e-07	up XPO1 up vs. not-up
NFAT5|10725	NFAT5	10725	10.3891	10.8215	0.432416	6.13796	7.09283e-09	6.87638e-07	up XPO1 up vs. not-up
DGKH|160851	DGKH	160851	5.63203	6.41177	0.77974	6.1316	7.32349e-09	6.87638e-07	up XPO1 up vs. not-up
EIF2AK2|5610	EIF2AK2	5610	8.48548	9.04349	0.558016	6.12981	7.38945e-09	6.87638e-07	up XPO1 up vs. not-up
PUM2|23369	PUM2	23369	11.1929	11.4791	0.286223	6.12625	7.52275e-09	6.87638e-07	up XPO1 up vs. not-up
PEX13|5194	PEX13	5194	9.40142	9.724	0.32258	6.12519	7.56314e-09	6.87638e-07	up XPO1 up vs. not-up
ZNF654|55279	ZNF654	55279	8.01027	8.4035	0.393222	6.11718	7.87357e-09	7.04677e-07	up XPO1 up vs. not-up
YY1|7528	YY1	7528	9.97191	10.2602	0.288327	6.11168	8.09395e-09	7.13256e-07	up XPO1 up vs. not-up
KIF23|9493	KIF23	9493	7.30173	8.05224	0.750514	6.10321	8.44546e-09	7.32955e-07	up XPO1 up vs. not-up
RFC5|5985	RFC5	5985	7.50542	7.86682	0.361401	6.05374	1.0817e-08	8.9796e-07	up XPO1 up vs. not-up
ZWILCH|55055	ZWILCH	55055	7.96147	8.36608	0.404618	6.0506	1.09881e-08	8.99127e-07	up XPO1 up vs. not-up
ATL2|64225	ATL2	64225	9.49994	9.8846	0.384657	6.02801	1.22981e-08	9.92153e-07	up XPO1 up vs. not-up
C2orf60|129450	C2orf60	129450	7.65804	7.98415	0.32611	6.00828	1.35663e-08	1.07814e-06	up XPO1 up vs. not-up
PAWR|5074	PAWR	5074	7.86617	8.28909	0.422921	6.00134	1.40427e-08	1.07814e-06	up XPO1 up vs. not-up
SLC39A10|57181	SLC39A10	57181	9.10745	9.67491	0.56746	6.00028	1.41169e-08	1.07814e-06	up XPO1 up vs. not-up
JRKL|8690	JRKL	8690	8.56057	8.95789	0.397319	5.98423	1.52872e-08	1.12262e-06	up XPO1 up vs. not-up
RICTOR|253260	RICTOR	253260	9.40541	9.80283	0.39742	5.97398	1.60842e-08	1.15543e-06	up XPO1 up vs. not-up
ECT2|1894	ECT2	1894	9.14769	9.8166	0.668907	5.96611	1.6723e-08	1.18257e-06	up XPO1 up vs. not-up
PRR11|55771	PRR11	55771	4.48849	5.721	1.23251	5.95583	1.75964e-08	1.22916e-06	up XPO1 up vs. not-up
BAZ1A|11177	BAZ1A	11177	9.84085	10.2366	0.395772	5.95324	1.78231e-08	1.23e-06	up XPO1 up vs. not-up
RBM41|55285	RBM41	55285	7.14148	7.56926	0.427783	5.94996	1.81141e-08	1.2352e-06	up XPO1 up vs. not-up
SGOL2|151246	SGOL2	151246	6.44423	6.97517	0.530935	5.94548	1.85197e-08	1.23629e-06	up XPO1 up vs. not-up
VRK2|7444	VRK2	7444	8.43446	8.78272	0.348258	5.94502	1.85617e-08	1.23629e-06	up XPO1 up vs. not-up
EPS8|2059	EPS8	2059	10.892	11.4037	0.511724	5.91791	2.12187e-08	1.39701e-06	up XPO1 up vs. not-up
ZNF143|7702	ZNF143	7702	8.1394	8.37944	0.240043	5.91057	2.20006e-08	1.42275e-06	up XPO1 up vs. not-up
TCERG1|10915	TCERG1	10915	9.69546	10.0165	0.321034	5.9079	2.22913e-08	1.42275e-06	up XPO1 up vs. not-up
IKZF2|22807	IKZF2	22807	7.92521	8.55718	0.631969	5.90299	2.28374e-08	1.42275e-06	up XPO1 up vs. not-up
RCOR1|23186	RCOR1	23186	9.89656	10.383	0.486471	5.9023	2.29146e-08	1.42275e-06	up XPO1 up vs. not-up
ATAD2|29028	ATAD2	29028	8.56353	9.14972	0.586194	5.89868	2.33267e-08	1.42275e-06	up XPO1 up vs. not-up
BUB1B|701	BUB1B	701	7.10361	7.81232	0.708702	5.89668	2.35572e-08	1.42275e-06	up XPO1 up vs. not-up
KIF15|56992	KIF15	56992	6.09359	6.84104	0.747449	5.89421	2.38452e-08	1.42275e-06	up XPO1 up vs. not-up
BZW1|9689	BZW1	9689	11.7123	12.0931	0.380804	5.86552	2.74518e-08	1.60451e-06	up XPO1 up vs. not-up
LIN9|286826	LIN9	286826	6.43588	6.93297	0.497087	5.85969	2.82479e-08	1.63437e-06	up XPO1 up vs. not-up
ITCH|83737	ITCH	83737	10.1711	10.4805	0.309406	5.84569	3.02522e-08	1.69514e-06	up XPO1 up vs. not-up
PATL1|219988	PATL1	219988	10.068	10.4236	0.355646	5.8418	3.08336e-08	1.69514e-06	up XPO1 up vs. not-up
KRAS|3845	KRAS	3845	10.1261	10.5111	0.385025	5.84135	3.09016e-08	1.69514e-06	up XPO1 up vs. not-up
ATR|545	ATR	545	9.19734	9.49828	0.300938	5.83957	3.11726e-08	1.69514e-06	up XPO1 up vs. not-up
ARHGAP5|394	ARHGAP5	394	10.7124	11.2371	0.524743	5.83828	3.137e-08	1.69514e-06	up XPO1 up vs. not-up
HERC4|26091	HERC4	26091	9.73254	10.0139	0.281403	5.83391	3.20463e-08	1.70138e-06	up XPO1 up vs. not-up
TBL1XR1|79718	TBL1XR1	79718	11.2367	11.4983	0.261577	5.82996	3.26716e-08	1.70138e-06	up XPO1 up vs. not-up
SDCCAG1|9147	SDCCAG1	9147	9.42351	9.75872	0.335212	5.82879	3.28589e-08	1.70138e-06	up XPO1 up vs. not-up
C12orf48|55010	C12orf48	55010	5.98605	6.49999	0.513941	5.82626	3.32676e-08	1.70138e-06	up XPO1 up vs. not-up
CEP135|9662	CEP135	9662	7.19756	7.67936	0.481798	5.82163	3.40276e-08	1.71763e-06	up XPO1 up vs. not-up
RAD51AP1|10635	RAD51AP1	10635	6.248	6.93837	0.690374	5.81348	3.54084e-08	1.75106e-06	up XPO1 up vs. not-up
PRKCI|5584	PRKCI	5584	10.0695	10.614	0.54457	5.80786	3.63925e-08	1.78166e-06	up XPO1 up vs. not-up
NUPL1|9818	NUPL1	9818	9.66705	9.99415	0.327096	5.80341	3.71899e-08	1.78529e-06	up XPO1 up vs. not-up
CD2AP|23607	CD2AP	23607	10.8157	11.3338	0.51805	5.80286	3.72899e-08	1.78529e-06	up XPO1 up vs. not-up
THOC2|57187	THOC2	57187	9.93115	10.2675	0.336312	5.80225	3.74018e-08	1.78529e-06	up XPO1 up vs. not-up
TRNT1|51095	TRNT1	51095	8.0145	8.3314	0.316895	5.79424	3.88901e-08	1.84099e-06	up XPO1 up vs. not-up
TTK|7272	TTK	7272	5.99566	6.83969	0.844035	5.78771	4.01449e-08	1.86949e-06	up XPO1 up vs. not-up
CDK2|1017	CDK2	1017	9.0238	9.33001	0.306207	5.77737	4.22153e-08	1.93445e-06	up XPO1 up vs. not-up
TAF1B|9014	TAF1B	9014	7.3225	7.70486	0.382359	5.77191	4.33505e-08	1.96796e-06	up XPO1 up vs. not-up
RASAL2|9462	RASAL2	9462	9.86506	10.3379	0.472858	5.77007	4.37397e-08	1.96796e-06	up XPO1 up vs. not-up
CCAR1|55749	CCAR1	55749	9.92966	10.2095	0.279793	5.76895	4.39773e-08	1.96796e-06	up XPO1 up vs. not-up
AVL9|23080	AVL9	23080	8.25698	8.66028	0.403299	5.76699	4.43995e-08	1.97145e-06	up XPO1 up vs. not-up
ACTL6A|86	ACTL6A	86	9.62173	9.91507	0.293336	5.7574	4.65133e-08	2.04263e-06	up XPO1 up vs. not-up
OXSR1|9943	OXSR1	9943	10.1015	10.452	0.350491	5.75323	4.74641e-08	2.05963e-06	up XPO1 up vs. not-up
FBXO11|80204	FBXO11	80204	10.099	10.3329	0.233895	5.74066	5.04439e-08	2.17248e-06	up XPO1 up vs. not-up
SKIL|6498	SKIL	6498	9.35634	9.98535	0.629008	5.72209	5.51865e-08	2.35899e-06	up XPO1 up vs. not-up
UBA2|10054	UBA2	10054	10.657	10.9454	0.288398	5.71515	5.70678e-08	2.40353e-06	up XPO1 up vs. not-up
CENPF|1063	CENPF	1063	8.96935	9.67506	0.705714	5.70931	5.86991e-08	2.45419e-06	up XPO1 up vs. not-up
ARAP2|116984	ARAP2	116984	9.06796	9.55988	0.491929	5.70271	6.05994e-08	2.51529e-06	up XPO1 up vs. not-up
KDM3A|55818	KDM3A	55818	10.1514	10.5225	0.371089	5.69698	6.22973e-08	2.54882e-06	up XPO1 up vs. not-up
CBFB|865	CBFB	865	10.362	10.6463	0.284267	5.68528	6.59102e-08	2.67751e-06	up XPO1 up vs. not-up
SMG1|23049	SMG1	23049	11.0148	11.4465	0.431659	5.6783	6.8159e-08	2.74937e-06	up XPO1 up vs. not-up
KIF18A|81930	KIF18A	81930	5.57573	6.37723	0.801506	5.67639	6.87906e-08	2.75544e-06	up XPO1 up vs. not-up
NEDD1|121441	NEDD1	121441	8.2699	8.66864	0.398733	5.65034	7.79606e-08	3.06311e-06	up XPO1 up vs. not-up
B3GNT5|84002	B3GNT5	84002	9.44896	9.97661	0.527652	5.63038	8.57827e-08	3.2977e-06	up XPO1 up vs. not-up
C10orf12|26148	C10orf12	26148	6.484	7.01843	0.534426	5.61627	9.17715e-08	3.4583e-06	up XPO1 up vs. not-up
PDS5A|23244	PDS5A	23244	10.8815	11.1441	0.262613	5.60689	9.59809e-08	3.56995e-06	up XPO1 up vs. not-up
SMEK2|57223	SMEK2	57223	10.54	10.8584	0.31837	5.60323	9.76708e-08	3.60937e-06	up XPO1 up vs. not-up
ZNF12|7559	ZNF12	7559	9.15972	9.42147	0.261751	5.60029	9.90495e-08	3.63685e-06	up XPO1 up vs. not-up
STK3|6788	STK3	6788	8.85945	9.21681	0.357355	5.59319	1.02462e-07	3.71452e-06	up XPO1 up vs. not-up
KRR1|11103	KRR1	11103	8.87196	9.1933	0.321338	5.59091	1.03581e-07	3.72954e-06	up XPO1 up vs. not-up
MSH2|4436	MSH2	4436	8.54828	8.93166	0.383383	5.58863	1.04717e-07	3.72954e-06	up XPO1 up vs. not-up
SLC5A3|6526	SLC5A3	6526	8.70897	9.3405	0.631527	5.5884	1.04829e-07	3.72954e-06	up XPO1 up vs. not-up
KIAA1524|57650	KIAA1524	57650	6.48931	7.12176	0.632447	5.57087	1.13951e-07	3.95579e-06	up XPO1 up vs. not-up
PIGA|5277	PIGA	5277	7.85695	8.2396	0.38265	5.56687	1.1614e-07	4.00748e-06	up XPO1 up vs. not-up
FAM126B|285172	FAM126B	285172	8.92891	9.33009	0.401179	5.5521	1.24585e-07	4.27316e-06	up XPO1 up vs. not-up
ATP2C1|27032	ATP2C1	27032	11.1857	11.526	0.340295	5.54811	1.26962e-07	4.30067e-06	up XPO1 up vs. not-up
BRCA2|675	BRCA2	675	5.92023	6.60437	0.684144	5.54729	1.2746e-07	4.30067e-06	up XPO1 up vs. not-up
CTDSPL2|51496	CTDSPL2	51496	8.80741	9.16946	0.362043	5.54699	1.2764e-07	4.30067e-06	up XPO1 up vs. not-up
WDFY1|57590	WDFY1	57590	10.2327	10.6495	0.41685	5.54549	1.28552e-07	4.30606e-06	up XPO1 up vs. not-up
TDG|6996	TDG	6996	8.32445	8.65156	0.327107	5.53181	1.37164e-07	4.48951e-06	up XPO1 up vs. not-up
TMEM194A|23306	TMEM194A	23306	8.14241	8.59462	0.452212	5.51987	1.45139e-07	4.69688e-06	up XPO1 up vs. not-up
ZMYM5|9205	ZMYM5	9205	8.18484	8.5033	0.318454	5.50456	1.56031e-07	4.85506e-06	up XPO1 up vs. not-up
NCAPG2|54892	NCAPG2	54892	8.12919	8.6149	0.485711	5.50249	1.5756e-07	4.85506e-06	up XPO1 up vs. not-up
C16orf87|388272	C16orf87	388272	6.71097	7.0482	0.337228	5.50246	1.57584e-07	4.85506e-06	up XPO1 up vs. not-up
DLGAP5|9787	DLGAP5	9787	7.09717	7.83026	0.733086	5.50237	1.57656e-07	4.85506e-06	up XPO1 up vs. not-up
CENPK|64105	CENPK	64105	6.07464	6.71673	0.642088	5.49965	1.59692e-07	4.86545e-06	up XPO1 up vs. not-up
GAN|8139	GAN	8139	5.75561	6.39294	0.637326	5.49602	1.62445e-07	4.91566e-06	up XPO1 up vs. not-up
ZNF841|284371	ZNF841	284371	7.62777	8.1548	0.527023	5.49521	1.63073e-07	4.91566e-06	up XPO1 up vs. not-up
ZNF770|54989	ZNF770	54989	9.21721	9.61682	0.399617	5.49412	1.63914e-07	4.91566e-06	up XPO1 up vs. not-up
PURB|5814	PURB	5814	10.3507	10.5745	0.223825	5.4813	1.74118e-07	5.16753e-06	up XPO1 up vs. not-up
PPP3R1|5534	PPP3R1	5534	10.4488	10.645	0.196215	5.47093	1.82835e-07	5.37061e-06	up XPO1 up vs. not-up
MRE11A|4361	MRE11A	4361	8.25652	8.58746	0.330934	5.46801	1.85361e-07	5.38951e-06	up XPO1 up vs. not-up
CREB1|1385	CREB1	1385	9.7224	10.0159	0.293496	5.46016	1.92325e-07	5.52685e-06	up XPO1 up vs. not-up
AP1G1|164	AP1G1	164	10.8756	11.1204	0.244856	5.45473	1.97299e-07	5.56707e-06	up XPO1 up vs. not-up
RALGPS2|55103	RALGPS2	55103	8.88011	9.37772	0.49761	5.45014	2.01592e-07	5.64335e-06	up XPO1 up vs. not-up
ZNF146|7705	ZNF146	7705	10.5473	10.8666	0.319333	5.44412	2.07366e-07	5.71049e-06	up XPO1 up vs. not-up
ARFGEF1|10565	ARFGEF1	10565	10.4916	10.8489	0.357325	5.42799	2.23646e-07	6.10015e-06	up XPO1 up vs. not-up
NUSAP1|51203	NUSAP1	51203	8.34832	8.91804	0.569721	5.42181	2.30211e-07	6.24946e-06	up XPO1 up vs. not-up
ADAM10|102	ADAM10	102	10.5619	11.1368	0.574947	5.41846	2.33855e-07	6.31842e-06	up XPO1 up vs. not-up
RALGAPB|57148	RALGAPB	57148	10.3558	10.6194	0.263627	5.40523	2.48763e-07	6.63398e-06	up XPO1 up vs. not-up
TPX2|22974	TPX2	22974	8.89591	9.60229	0.706377	5.40502	2.49009e-07	6.63398e-06	up XPO1 up vs. not-up
DARS|1615	DARS	1615	10.3572	10.6601	0.302958	5.40243	2.52038e-07	6.65185e-06	up XPO1 up vs. not-up
POLQ|10721	POLQ	10721	5.69954	6.41961	0.720069	5.40148	2.53163e-07	6.65185e-06	up XPO1 up vs. not-up
KDM2A|22992	KDM2A	22992	11.372	11.6327	0.260712	5.39999	2.54926e-07	6.66757e-06	up XPO1 up vs. not-up
NFXL1|152518	NFXL1	152518	7.44214	7.78573	0.343592	5.39798	2.57329e-07	6.68819e-06	up XPO1 up vs. not-up
FANCD2|2177	FANCD2	2177	7.41936	7.94569	0.526322	5.39738	2.58049e-07	6.68819e-06	up XPO1 up vs. not-up
RAP2C|57826	RAP2C	57826	9.33777	9.63795	0.300181	5.3947	2.6129e-07	6.74168e-06	up XPO1 up vs. not-up
RASA2|5922	RASA2	5922	6.59408	7.36069	0.766612	5.38631	2.71717e-07	6.96372e-06	up XPO1 up vs. not-up
MCM4|4173	MCM4	4173	9.17867	9.74131	0.562643	5.38513	2.73217e-07	6.96372e-06	up XPO1 up vs. not-up
PPAT|5471	PPAT	5471	7.69814	8.09929	0.401152	5.38331	2.75548e-07	6.96372e-06	up XPO1 up vs. not-up
FUBP1|8880	FUBP1	8880	10.2085	10.4894	0.280853	5.38235	2.76775e-07	6.96372e-06	up XPO1 up vs. not-up
C2orf49|79074	C2orf49	79074	6.78985	7.05238	0.26253	5.38203	2.7719e-07	6.96372e-06	up XPO1 up vs. not-up
HELLS|3070	HELLS	3070	6.22794	6.83091	0.602967	5.37739	2.83247e-07	7.08323e-06	up XPO1 up vs. not-up
CCNA2|890	CCNA2	890	7.71694	8.30442	0.587485	5.3765	2.84421e-07	7.08323e-06	up XPO1 up vs. not-up
DDX18|8886	DDX18	8886	10.4097	10.6793	0.26965	5.37194	2.90525e-07	7.17287e-06	up XPO1 up vs. not-up
PHC3|80012	PHC3	80012	9.95502	10.3214	0.366357	5.36866	2.94987e-07	7.24079e-06	up XPO1 up vs. not-up
ATP11B|23200	ATP11B	23200	10.5245	10.9068	0.382236	5.36734	2.96801e-07	7.24079e-06	up XPO1 up vs. not-up
KIAA1033|23325	KIAA1033	23325	9.74148	10.1624	0.420933	5.36715	2.97068e-07	7.24079e-06	up XPO1 up vs. not-up
PPFIA1|8500	PPFIA1	8500	10.0679	10.3527	0.284814	5.35697	3.11453e-07	7.52734e-06	up XPO1 up vs. not-up
TET3|200424	TET3	200424	9.0242	9.38567	0.361471	5.35388	3.15949e-07	7.59204e-06	up XPO1 up vs. not-up
PAK2|5062	PAK2	5062	11.0815	11.3767	0.295177	5.35152	3.19431e-07	7.59204e-06	up XPO1 up vs. not-up
VPS35|55737	VPS35	55737	11.129	11.4232	0.294189	5.34922	3.22867e-07	7.64199e-06	up XPO1 up vs. not-up
STRN|6801	STRN	6801	7.37288	8.12356	0.750682	5.34819	3.24415e-07	7.64704e-06	up XPO1 up vs. not-up
NUP155|9631	NUP155	9631	8.17856	8.57435	0.395795	5.3383	3.39633e-07	7.94038e-06	up XPO1 up vs. not-up
MAP4K3|8491	MAP4K3	8491	9.25894	9.65195	0.393014	5.32624	3.59131e-07	8.32826e-06	up XPO1 up vs. not-up
RACGAP1|29127	RACGAP1	29127	8.46127	8.93302	0.471747	5.31401	3.80027e-07	8.77731e-06	up XPO1 up vs. not-up
DIAPH3|81624	DIAPH3	81624	6.19614	6.90562	0.709479	5.30917	3.8863e-07	8.8562e-06	up XPO1 up vs. not-up
GTF2H3|2967	GTF2H3	2967	7.05629	7.56043	0.504141	5.30516	3.95879e-07	8.96273e-06	up XPO1 up vs. not-up
WDR43|23160	WDR43	23160	9.45955	9.77966	0.320117	5.29985	4.05711e-07	9.05724e-06	up XPO1 up vs. not-up
PAICS|10606	PAICS	10606	10.5969	10.9571	0.360144	5.29949	4.06379e-07	9.05724e-06	up XPO1 up vs. not-up
SMNDC1|10285	SMNDC1	10285	9.29099	9.50824	0.217251	5.29783	4.09513e-07	9.09173e-06	up XPO1 up vs. not-up
ZMYM1|79830	ZMYM1	79830	7.3938	7.76097	0.367171	5.28695	4.30571e-07	9.4541e-06	up XPO1 up vs. not-up
CDK1|983	CDK1	983	8.26279	8.8912	0.628412	5.28676	4.30942e-07	9.4541e-06	up XPO1 up vs. not-up
PRDM10|56980	PRDM10	56980	7.70011	8.0134	0.313293	5.28601	4.32438e-07	9.4541e-06	up XPO1 up vs. not-up
CNOT6|57472	CNOT6	57472	9.50039	9.7786	0.278217	5.27894	4.46728e-07	9.69253e-06	up XPO1 up vs. not-up
ZBTB11|27107	ZBTB11	27107	8.9134	9.22882	0.315417	5.27301	4.59087e-07	9.9231e-06	up XPO1 up vs. not-up
OSBPL10|114884	OSBPL10	114884	9.30255	9.7891	0.486549	5.27207	4.6107e-07	9.92848e-06	up XPO1 up vs. not-up
ROD1|9991	ROD1	9991	11.5557	11.8734	0.317667	5.27064	4.64125e-07	9.95685e-06	up XPO1 up vs. not-up
PDZD4|57595	PDZD4	57595	7.32402	6.70378	-0.62024	-5.26901	4.67607e-07	9.99411e-06	down XPO1 up vs. not-up
TXNRD2|10587	TXNRD2	10587	8.98477	8.62022	-0.364548	-5.28291	4.3864e-07	9.55325e-06	down XPO1 up vs. not-up
ATP6V0D1|9114	ATP6V0D1	9114	11.3185	11.0551	-0.263384	-5.29586	4.13233e-07	9.13888e-06	down XPO1 up vs. not-up
CRAT|1384	CRAT	1384	10.3823	9.9769	-0.405396	-5.30199	4.01724e-07	9.02372e-06	down XPO1 up vs. not-up
MRPL54|116541	MRPL54	116541	9.34722	8.96369	-0.383533	-5.30346	3.99003e-07	8.99788e-06	down XPO1 up vs. not-up
SOX17|64321	SOX17	64321	6.40863	5.58774	-0.820894	-5.30861	3.89628e-07	8.8562e-06	down XPO1 up vs. not-up
GADD45G|10912	GADD45G	10912	8.15316	7.37031	-0.78285	-5.30946	3.88109e-07	8.8562e-06	down XPO1 up vs. not-up
ZER1|10444	ZER1	10444	10.5474	10.2863	-0.261024	-5.3112	3.85002e-07	8.8562e-06	down XPO1 up vs. not-up
DAPK3|1613	DAPK3	1613	10.5543	10.1282	-0.42611	-5.33508	3.44737e-07	8.02695e-06	down XPO1 up vs. not-up
KANK3|256949	KANK3	256949	7.32044	6.57907	-0.741372	-5.33872	3.38972e-07	7.94038e-06	down XPO1 up vs. not-up
ELOF1|84337	ELOF1	84337	9.99729	9.71612	-0.281166	-5.35217	3.18466e-07	7.59204e-06	down XPO1 up vs. not-up
TMEM80|283232	TMEM80	283232	8.27824	7.79233	-0.485918	-5.35271	3.17675e-07	7.59204e-06	down XPO1 up vs. not-up
ZNF358|140467	ZNF358	140467	10.6111	10.1485	-0.462562	-5.36053	3.06342e-07	7.43521e-06	down XPO1 up vs. not-up
G6PC3|92579	G6PC3	92579	10.2424	9.93674	-0.305698	-5.37368	2.88172e-07	7.1456e-06	down XPO1 up vs. not-up
NRGN|4900	NRGN	4900	6.82293	6.23995	-0.582977	-5.38416	2.74457e-07	6.96372e-06	down XPO1 up vs. not-up
SLC39A3|29985	SLC39A3	29985	9.06774	8.7017	-0.366043	-5.40273	2.51689e-07	6.65185e-06	down XPO1 up vs. not-up
B3GNT1|11041	B3GNT1	11041	9.05312	8.6673	-0.385823	-5.40855	2.44934e-07	6.5867e-06	down XPO1 up vs. not-up
NDUFA11|126328	NDUFA11	126328	10.8809	10.4761	-0.404853	-5.42805	2.2359e-07	6.10015e-06	down XPO1 up vs. not-up
DEAF1|10522	DEAF1	10522	9.41796	9.11684	-0.301123	-5.44504	2.06474e-07	5.71049e-06	down XPO1 up vs. not-up
RNASEK|440400	RNASEK	440400	11.2595	10.9026	-0.356887	-5.4462	2.05358e-07	5.71008e-06	down XPO1 up vs. not-up
LPPR2|64748	LPPR2	64748	9.57544	9.21234	-0.363097	-5.44974	2.01973e-07	5.64335e-06	down XPO1 up vs. not-up
CKMT2|1160	CKMT2	1160	5.63236	4.6974	-0.934963	-5.45732	1.94909e-07	5.52685e-06	down XPO1 up vs. not-up
IRF2BP1|26145	IRF2BP1	26145	9.44645	8.99591	-0.450535	-5.45742	1.94822e-07	5.52685e-06	down XPO1 up vs. not-up
MXD4|10608	MXD4	10608	10.6104	10.1912	-0.41922	-5.45864	1.93707e-07	5.52685e-06	down XPO1 up vs. not-up
CCDC101|112869	CCDC101	112869	8.1226	7.81271	-0.309888	-5.46502	1.87987e-07	5.43828e-06	down XPO1 up vs. not-up
C11orf2|738	C11orf2	738	11.2374	10.8108	-0.426532	-5.46852	1.84917e-07	5.38951e-06	down XPO1 up vs. not-up
VEGFB|7423	VEGFB	7423	11.1227	10.7369	-0.385783	-5.47194	1.81965e-07	5.37061e-06	down XPO1 up vs. not-up
C20orf29|55317	C20orf29	55317	7.77594	7.45726	-0.318681	-5.48691	1.69582e-07	5.05914e-06	down XPO1 up vs. not-up
C1orf122|127687	C1orf122	127687	9.60549	9.14886	-0.456627	-5.50021	1.59268e-07	4.86545e-06	down XPO1 up vs. not-up
RAMP2|10266	RAMP2	10266	8.71454	8.01572	-0.698822	-5.50641	1.54676e-07	4.85506e-06	down XPO1 up vs. not-up
CLEC14A|161198	CLEC14A	161198	9.1629	8.58788	-0.575022	-5.51032	1.51845e-07	4.80531e-06	down XPO1 up vs. not-up
INPP5K|51763	INPP5K	51763	9.72704	9.41952	-0.307517	-5.51139	1.51078e-07	4.80531e-06	down XPO1 up vs. not-up
GPATCH3|63906	GPATCH3	63906	8.2945	8.00105	-0.29345	-5.51433	1.48995e-07	4.76779e-06	down XPO1 up vs. not-up
RANBP3|8498	RANBP3	8498	10.4056	10.1774	-0.228216	-5.51613	1.47726e-07	4.75375e-06	down XPO1 up vs. not-up
PIN1|5300	PIN1	5300	9.86028	9.50563	-0.354655	-5.52629	1.408e-07	4.58236e-06	down XPO1 up vs. not-up
C7orf55|154791	C7orf55	154791	7.74893	7.26731	-0.481617	-5.53606	1.34429e-07	4.42531e-06	down XPO1 up vs. not-up
GPR146|115330	GPR146	115330	6.96095	6.41248	-0.548464	-5.53645	1.34183e-07	4.42531e-06	down XPO1 up vs. not-up
FAM167B|84734	FAM167B	84734	7.33116	6.73614	-0.595019	-5.53863	1.32801e-07	4.42253e-06	down XPO1 up vs. not-up
R3HCC1|203069	R3HCC1	203069	9.46271	9.10898	-0.353735	-5.57528	1.11589e-07	3.89739e-06	down XPO1 up vs. not-up
CTDP1|9150	CTDP1	9150	9.17107	8.81456	-0.35651	-5.57685	1.10758e-07	3.89212e-06	down XPO1 up vs. not-up
TNFSF12|8742	TNFSF12	8742	9.74214	9.33022	-0.411926	-5.5869	1.05579e-07	3.73302e-06	down XPO1 up vs. not-up
MPND|84954	MPND	84954	9.06614	8.68089	-0.385252	-5.59753	1.00364e-07	3.66167e-06	down XPO1 up vs. not-up
PPP1R14A|94274	PPP1R14A	94274	7.708	6.97493	-0.733067	-5.61331	9.30819e-08	3.48475e-06	down XPO1 up vs. not-up
ZNF775|285971	ZNF775	285971	6.90986	6.40881	-0.501046	-5.62407	8.84114e-08	3.35374e-06	down XPO1 up vs. not-up
SELM|140606	SELM	140606	10.4119	9.73712	-0.674745	-5.62729	8.70613e-08	3.32454e-06	down XPO1 up vs. not-up
SLC25A6|293	SLC25A6	293	13.3948	12.9938	-0.400971	-5.63425	8.42096e-08	3.2591e-06	down XPO1 up vs. not-up
LRRC4B|94030	LRRC4B	94030	5.3999	4.58424	-0.815665	-5.64544	7.98136e-08	3.10998e-06	down XPO1 up vs. not-up
C2orf7|84279	C2orf7	84279	8.34822	7.90246	-0.445761	-5.65003	7.80759e-08	3.06311e-06	down XPO1 up vs. not-up
CCDC94|55702	CCDC94	55702	8.70414	8.28464	-0.419498	-5.65725	7.54147e-08	2.99979e-06	down XPO1 up vs. not-up
TOR2A|27433	TOR2A	27433	8.30449	7.87196	-0.432521	-5.69841	6.18685e-08	2.54882e-06	down XPO1 up vs. not-up
ASMTL|8623	ASMTL	8623	9.56531	9.19739	-0.367923	-5.72029	5.56673e-08	2.36192e-06	down XPO1 up vs. not-up
AKR7A2|8574	AKR7A2	8574	10.0609	9.69825	-0.362605	-5.75651	4.67157e-08	2.04263e-06	down XPO1 up vs. not-up
SOX18|54345	SOX18	54345	7.76901	6.87939	-0.889617	-5.78208	4.12588e-08	1.90587e-06	down XPO1 up vs. not-up
TMEM88|92162	TMEM88	92162	6.22976	5.46335	-0.766405	-5.79186	3.93427e-08	1.84715e-06	down XPO1 up vs. not-up
C20orf160|140706	C20orf160	140706	6.44746	5.69909	-0.748365	-5.81317	3.54618e-08	1.75106e-06	down XPO1 up vs. not-up
CDIPT|10423	CDIPT	10423	11.2482	10.9871	-0.261049	-5.82069	3.4185e-08	1.71763e-06	down XPO1 up vs. not-up
TMEM115|11070	TMEM115	11070	10.3929	10.1063	-0.286633	-5.82783	3.30131e-08	1.70138e-06	down XPO1 up vs. not-up
KIF26A|26153	KIF26A	26153	6.82512	5.83494	-0.990183	-5.83351	3.21088e-08	1.70138e-06	down XPO1 up vs. not-up
SEMA6B|10501	SEMA6B	10501	9.19846	8.52506	-0.673403	-5.84304	3.06478e-08	1.69514e-06	down XPO1 up vs. not-up
SLC43A2|124935	SLC43A2	124935	9.73634	9.20488	-0.531463	-5.84433	3.04548e-08	1.69514e-06	down XPO1 up vs. not-up
SIL1|64374	SIL1	64374	10.397	9.9731	-0.423912	-5.87111	2.67098e-08	1.57724e-06	down XPO1 up vs. not-up
FRAT1|10023	FRAT1	10023	7.29519	6.68507	-0.610122	-5.89515	2.37351e-08	1.42275e-06	down XPO1 up vs. not-up
DGCR6L|85359	DGCR6L	85359	9.4223	9.0145	-0.407801	-5.90233	2.29115e-08	1.42275e-06	down XPO1 up vs. not-up
ZDHHC1|29800	ZDHHC1	29800	8.36207	7.90986	-0.45221	-5.97331	1.61375e-08	1.15543e-06	down XPO1 up vs. not-up
NAGLU|4669	NAGLU	4669	10.3223	9.94275	-0.379508	-5.988	1.50039e-08	1.11612e-06	down XPO1 up vs. not-up
ALKBH7|84266	ALKBH7	84266	9.63242	9.03459	-0.597833	-5.9946	1.45207e-08	1.09439e-06	down XPO1 up vs. not-up
THAP7|80764	THAP7	80764	8.72741	8.24497	-0.482438	-6.00069	1.40877e-08	1.07814e-06	down XPO1 up vs. not-up
CST3|1471	CST3	1471	13.5216	13.0136	-0.508052	-6.05502	1.07483e-08	8.9796e-07	down XPO1 up vs. not-up
LRP3|4037	LRP3	4037	9.48454	8.78161	-0.702934	-6.06292	1.03324e-08	8.8333e-07	down XPO1 up vs. not-up
MGAT1|4245	MGAT1	4245	12.1183	11.7661	-0.35228	-6.13255	7.28823e-09	6.87638e-07	down XPO1 up vs. not-up
PQLC1|80148	PQLC1	80148	10.1111	9.69601	-0.415057	-6.29502	3.20099e-09	3.87026e-07	down XPO1 up vs. not-up
SLC2A8|29988	SLC2A8	29988	8.40114	7.88583	-0.515317	-6.31499	2.89068e-09	3.67947e-07	down XPO1 up vs. not-up
C17orf59|54785	C17orf59	54785	8.28133	7.78809	-0.493234	-6.53321	9.38448e-10	1.96402e-07	down XPO1 up vs. not-up
MARCH2|51257	MARCH2	51257	9.50977	9.10399	-0.405775	-6.60529	6.44346e-10	1.61763e-07	down XPO1 up vs. not-up
MCOLN1|57192	MCOLN1	57192	9.2183	8.81609	-0.402208	-6.73127	3.32327e-10	1.00187e-07	down XPO1 up vs. not-up
HAGH|3029	HAGH	3029	9.55159	9.16362	-0.387961	-6.84308	1.83695e-10	6.57621e-08	down XPO1 up vs. not-up
UBXN6|80700	UBXN6	80700	11.0532	10.645	-0.408256	-6.97095	9.27142e-11	4.42551e-08	down XPO1 up vs. not-up
