# Supplementary material for: XPO1 Expression Is a Poor-Prognosis Marker in Pancreatic Adenocarcinoma
Source: J Clin Med. 2019 Apr 30;8(5):596. doi: 10.3390/jcm8050596 (PMC6572621; doi:10.3390/jcm8050596)
Supplement: Supplementary file 1 [file jcm-08-00596-s001.zip › jcm-486984-supple/20190424_Table S4.xlsx]

## Sheet: Table S4
Supplementary Table 4: Ontology analysis of the 268 genes differentially expressed between the "XPO1-high" PAC samples (N=76) and the "XPO1-low" PAC samples (N=74)
			up XPO1-high vs. Low				down XPO1-high vs. Low
Base	TermsID	Terms	N	Gene	p-value	q-value	N	Gene	p-value	q-value
GO_BP	GO:0000278	mitotic cell cycle	29	XPO1,KNTC1,SMC4,TOP2A,CASC5,CENPE,MCM8,PLK4,SPDL1,BUB1,KIF23,RFC5,ZWILCH,SGOL2,BUB1B,LIN9,CEP135,NUPL1,CDK2,CENPF,KIF18A,NEDD1,PDS5A,NCAPG2,CENPK,MCM4,CCNA2,NUP155,CDK1	2.74529e-15	1.15851e-12
GO_CC	GO:0005654	nucleoplasm	71	XPO1,KIF20B,SMC4,TOP2A,U2SURP,PHF6,WDHD1,TOPBP1,CASC5,SF3B1,SRSF10,RAD18,TOP1,ANLN,CHML,VEZT,NUDT21,PRPF40A,MCM8,ZNF217,BUB1,NFAT5,KIF23,RFC5,SGOL2,ZNF143,IKZF2,RCOR1,ATAD2,LIN9,ATR,TBL1XR1,PARPBP,RAD51AP1,TRNT1,CDK2,TAF1B,CCAR1,ACTL6A,SKIL,UBA2,CENPF,KDM3A,NEDD1,PDS5A,ZNF12,MSH2,BRCA2,CTDSPL2,TDG,NCAPG2,CENPK,PPP3R1,MRE11A,CREB1,ARFGEF1,TPX2,POLQ,KDM2A,FANCD2,MCM4,FUBP1,C2orf49,CCNA2,PHC3,KIAA10…	5.49689e-13	9.23478e-11
Reactome	REACTOME_CELL_CYCLE_MITOTIC	REACTOME_CELL_CYCLE_MITOTIC	21	XPO1,KNTC1,CASC5,MCM8,PLK4,SPDL1,BUB1,KIF23,RFC5,ZWILCH,SGOL2,BUB1B,LIN9,CEP135,CDK2,KIF18A,NEDD1,CENPK,MCM4,CCNA2,CDK1	3.28641e-11	8.93903e-09
GO_BP	GO:0007067	mitotic nuclear division	18	KNTC1,KIF20B,CASC5,ASPM,ANLN,BUB1,ZWILCH,BUB1B,KIF15,CD2AP,CDK2,CENPF,NEDD1,NCAPG2,TPX2,HELLS,CCNA2,CDK1	7.2685e-11	1.53365e-08
Reactome	REACTOME_DNA_REPLICATION	REACTOME_DNA_REPLICATION	16	XPO1,KNTC1,CASC5,MCM8,SPDL1,BUB1,KIF23,RFC5,ZWILCH,SGOL2,BUB1B,CDK2,KIF18A,CENPK,MCM4,CCNA2	1.3913e-10	1.31637e-08
Reactome	REACTOME_CELL_CYCLE	REACTOME_CELL_CYCLE	22	XPO1,KNTC1,CASC5,MCM8,PLK4,SPDL1,BUB1,KIF23,RFC5,ZWILCH,SGOL2,BUB1B,LIN9,ATR,CEP135,CDK2,KIF18A,NEDD1,CENPK,MCM4,CCNA2,CDK1	1.45188e-10	1.31637e-08
Reactome	REACTOME_MITOTIC_M_M_G1_PHASES	REACTOME_MITOTIC_M_M_G1_PHASES	14	XPO1,KNTC1,CASC5,MCM8,SPDL1,BUB1,KIF23,ZWILCH,SGOL2,BUB1B,CDK2,KIF18A,CENPK,MCM4	2.03462e-09	1.38354e-07
Reactome	REACTOME_MITOTIC_PROMETAPHASE	REACTOME_MITOTIC_PROMETAPHASE	10	XPO1,KNTC1,CASC5,SPDL1,BUB1,ZWILCH,SGOL2,BUB1B,KIF18A,CENPK	4.69281e-09	2.55289e-07
GO_BP	GO:0007264	small GTPase mediated signal transduction	25	XPO1,KNTC1,CASC5,KIF14,ARHGAP11A,CENPE,SPDL1,BUB1,ZWILCH,ECT2,SGOL2,BUB1B,KRAS,ARHGAP5,RASAL2,CENPF,ARAP2,KIF18A,CENPK,RALGPS2,RAP2C,RASA2,PAK2,RACGAP1,DIAPH3	1.59333e-08	2.01443e-06
GO_BP	GO:0000724	double-strand break repair via homologous recombination	11	TOPBP1,MCM8,YY1,RFC5,ATR,RAD51AP1,CDK2,SMG1,BRCA2,MRE11A,POLQ	1.90942e-08	2.01443e-06
GO_CC	GO:0005634	nucleus	89	XPO1,KNTC1,KIF20B,SMC4,TOP2A,U2SURP,PHF6,TOPBP1,CASC5,KIF14,NAB1,NUFIP2,SF3B1,ASPM,E2F7,SRSF10,RAD18,TOP1,PLAG1,DHX15,NUDT21,CENPE,MCM8,FOXN2,SPDL1,NFAT5,DGKH,EIF2AK2,ZNF654,YY1,KIF23,PAWR,JRKL,ECT2,PRR11,VRK2,TCERG1,RCOR1,ATAD2,ITCH,TBL1XR1,NEMF,RAD51AP1,PRKCI,CDK2,TAF1B,ACTL6A,FBXO11,SKIL,CENPF,KDM3A,CBFB,SMG1,KIF18A,ZNF12,STK3,KRR1,BRCA2,WDFY1,TDG,ZMYM5,NCAPG2,DLGAP5,CENPK,ZNF841,ZNF770,PURB,M…	2.08943e-08	1.75512e-06
GO_CC	GO:0000776	kinetochore	8	XPO1,CENPE,BUB1,ZWILCH,BUB1B,CENPF,KIF18A,WDR43	1.62414e-07	9.09519e-06
GO_CC	GO:0000777	condensed chromosome kinetochore	8	KNTC1,PHF6,CASC5,BUB1,ZWILCH,SGOL2,BUB1B,CENPK	2.75223e-07	1.15594e-05
GO_BP	GO:0007018	microtubule-based movement	7	KIF20B,KIF14,CENPE,KIF23,KIF15,KIF18A,RACGAP1	5.46466e-07	4.61217e-05
GO_CC	GO:0005694	chromosome	8	SMC4,TOPBP1,CENPE,ATR,FBXO11,PDS5A,NUSAP1,POLQ	7.15826e-07	2.40518e-05
Reactome	REACTOME_G2_M_CHECKPOINTS	REACTOME_G2_M_CHECKPOINTS	6	MCM8,RFC5,ATR,CDK2,MCM4,CDK1	7.76991e-07	3.52236e-05
GO_MF	GO:0003730	mRNA 3-UTR binding	162	XPO1,KNTC1,UBA6,KIF20B,SMC4,TOP2A,ASAP2,U2SURP,PHF6,ANKIB1,WDHD1,TOPBP1,CASC5,FGD6,KIF14,ARHGAP11A,TMOD3,NAB1,NUFIP2,CMTM1,SF3B1,ASPM,E2F7,SRSF10,RAD18,TOP1,DHX15,OTUD6B,ANLN,FAM60A,CHML,NUDT21,PRPF40A,CENPE,PTPN12,HMMR,RAB10,MCM8,GSTCD,PLK4,ZNF217,G2E3,SPDL1,BUB1,NFAT5,DGKH,EIF2AK2,PUM2,PEX13,YY1,KIF23,RFC5,ZWILCH,ATL2,TYW5,PAWR,SLC39A10,RICTOR,ECT2,BAZ1A,RBM41,SGOL2,VRK2,EPS8,ZNF143,TCERG1,IKZF…	1.16872e-06	0.000151933
GO_BP	GO:0007093	mitotic cell cycle checkpoint	5	KNTC1,BUB1,ZWILCH,BUB1B,TTK	2.15911e-06	0.000134176
GO_BP	GO:0006281	DNA repair	16	TOPBP1,RAD18,RFC5,ATR,PARPBP,RAD51AP1,CDK2,ACTL6A,MSH2,BRCA2,TDG,MRE11A,POLQ,FANCD2,GTF2H3,CDK1	2.22566e-06	0.000134176
GO_CC	GO:0005871	kinesin complex	6	KIF20B,KIF14,CENPE,KIF23,KIF15,KIF18A	2.42545e-06	6.61662e-05
GO_CC	GO:0051233	spindle midzone	4	KIF20B,KIF14,BUB1B,RACGAP1	2.75692e-06	6.61662e-05
GO_CC	GO:0000775	chromosome, centromeric region	6	WDHD1,CENPE,SGOL2,CENPF,PDS5A,HELLS	3.24024e-06	6.80451e-05
Reactome	REACTOME_ACTIVATION_OF_ATR_IN_RESPONSE_TO_REPLICATION_STRESS	REACTOME_ACTIVATION_OF_ATR_IN_RESPONSE_TO_REPLICATION_STRESS	5	MCM8,RFC5,ATR,CDK2,MCM4	4.68153e-06	0.000166033
Reactome	REACTOME_G0_AND_EARLY_G1	REACTOME_G0_AND_EARLY_G1	4	LIN9,CDK2,CCNA2,CDK1	4.88334e-06	0.000166033
GO_BP	GO:0006302	double-strand break repair	9	TOPBP1,RFC5,ATR,RAD51AP1,CDK2,MSH2,BRCA2,MRE11A,POLQ	5.35684e-06	0.000282574
Biocarta	BIOCARTA_ATRBRCA_PATHWAY	BIOCARTA_ATRBRCA_PATHWAY	4	ATR,BRCA2,MRE11A,FANCD2	6.34135e-06	0.000298043
Reactome	REACTOME_MITOTIC_G2_G2_M_PHASES	REACTOME_MITOTIC_G2_G2_M_PHASES	7	XPO1,PLK4,CEP135,CDK2,NEDD1,CCNA2,CDK1	6.69048e-06	0.000202201
Reactome	REACTOME_KINESINS	REACTOME_KINESINS	4	KIF23,KIF15,KIF18A,RACGAP1	8.11936e-06	0.000220847
GO_CC	GO:0072686	mitotic spindle	5	KIF23,ECT2,NUSAP1,RACGAP1,CDK1	9.19966e-06	0.000154554
GO_BP	GO:0000281	mitotic cytokinesis	4	ANLN,KIF23,NUSAP1,RACGAP1	1.28284e-05	0.000601509
GO_MF	GO:0003677	DNA binding	33	TOP2A,PHF6,WDHD1,TOPBP1,E2F7,RAD18,TOP1,MCM8,NFAT5,ZNF654,YY1,JRKL,ZNF143,RCOR1,KIF15,ATR,PARPBP,SKIL,CBFB,ZNF12,MSH2,ZNF841,ZNF770,MRE11A,CREB1,ZNF146,NUSAP1,POLQ,KDM2A,MCM4,PHC3,TET3,PRDM10	1.36187e-05	0.000885213
GO_BP	GO:0007095	mitotic G2 DNA damage checkpoint	3	MRE11A,CCNA2,CDK1	1.87439e-05	0.000790994
Reactome	REACTOME_CYCLIN_A_B1_ASSOCIATED_EVENTS_DURING_G2_M_TRANSITION	REACTOME_CYCLIN_A_B1_ASSOCIATED_EVENTS_DURING_G2_M_TRANSITION	3	XPO1,CCNA2,CDK1	1.87439e-05	0.000463487
KEGG_new	hsa04110__Cell_cycle	hsa04110__Cell_cycle	8	BUB1,BUB1B,ATR,TTK,CDK2,MCM4,CCNA2,CDK1	2.03372e-05	0.00268452
GO_CC	GO:0000922	spindle pole	7	KNTC1,TOPBP1,CKAP2L,SPDL1,CENPF,NEDD1,TPX2	2.35223e-05	0.00035925
GO_CC	GO:0001741	XY body	3	RAD18,PLK4,ATR	2.59726e-05	0.000363616
GO_BP	GO:0018105	peptidyl-serine phosphorylation	7	RICTOR,VRK2,ATR,CDK2,SMG1,PAK2,CDK1	3.23041e-05	0.0012393
GO_CC	GO:0000228	nuclear chromosome	4	TOP2A,TOP1,BAZ1A,MSH2	3.39828e-05	0.000439162
GO_MF	GO:0008574	ATP-dependent microtubule motor activity, plus-end-directed	3	KIF20B,KIF14,KIF18A	3.50544e-05	0.00151902
GO_CC	GO:0005813	centrosome	15	KIF20B,TOPBP1,CKAP2L,RAD18,NUDT21,PLK4,KIF23,KIF15,CEP135,CDK2,NEDD1,ZNF12,BRCA2,WDR43,CDK1	3.69215e-05	0.000443058
GO_BP	GO:0007129	synapsis	2	MRE11A,FANCD2	4.32434e-05	0.00143472
Reactome	REACTOME_REGULATION_OF_THE_FANCONI_ANEMIA_PATHWAY	REACTOME_REGULATION_OF_THE_FANCONI_ANEMIA_PATHWAY	2	ATR,FANCD2	4.32434e-05	0.000980183
KEGG_new	hsa03040__Spliceosome	hsa03040__Spliceosome	8	U2SURP,SF3B1,SRSF10,DHX15,PRPF40A,TCERG1,THOC2,SMNDC1	4.47852e-05	0.00295583
GO_BP	GO:2000114	regulation of establishment of cell polarity	3	KIF20B,RICTOR,ARFGEF1	4.62605e-05	0.00143472
Reactome	REACTOME_DNA_REPAIR	REACTOME_DNA_REPAIR	7	RFC5,ATR,BRCA2,TDG,MRE11A,FANCD2,GTF2H3	4.69881e-05	0.000983136
GO_BP	GO:0007094	mitotic spindle assembly checkpoint	4	BUB1,BUB1B,TTK,CENPF	4.75974e-05	0.00143472
GO_MF	GO:0003697	single-stranded DNA binding	6	RAD51AP1,MSH2,BRCA2,PURB,MCM4,FUBP1	5.14919e-05	0.00167349
Reactome	REACTOME_FANCONI_ANEMIA_PATHWAY	REACTOME_FANCONI_ANEMIA_PATHWAY	3	ATR,BRCA2,FANCD2	7.61949e-05	0.00138827
GO_BP	GO:0000086	G2/M transition of mitotic cell cycle	8	PLK4,LIN9,CEP135,CDK2,CENPF,NEDD1,CCNA2,CDK1	7.64472e-05	0.00215071
Reactome	REACTOME_CELL_CYCLE_CHECKPOINTS	REACTOME_CELL_CYCLE_CHECKPOINTS	7	MCM8,RFC5,BUB1B,ATR,CDK2,MCM4,CDK1	7.65589e-05	0.00138827
GO_CC	GO:0005737	cytoplasm	79	XPO1,KNTC1,UBA6,KIF20B,SMC4,ANKIB1,WDHD1,TOPBP1,CASC5,FGD6,NUFIP2,ASPM,CKAP2L,SRSF10,RAD18,DHX15,CHML,VEZT,PRPF40A,CENPE,PTPN12,HMMR,GSTCD,G2E3,BUB1,NFAT5,DGKH,EIF2AK2,PUM2,YY1,TYW5,PAWR,ECT2,PRR11,VRK2,BUB1B,BZW1,ITCH,KRAS,ARHGAP5,HERC4,PARPBP,PRKCI,CD2AP,CDK2,RASAL2,OXSR1,FBXO11,SKIL,CENPF,KDM3A,SMG1,KIF18A,STK3,KRR1,KIAA1524,BRCA2,DLGAP5,GAN,AP1G1,RALGPS2,ZNF146,ARFGEF1,NUSAP1,ADAM10,TPX2,DARS…	8.81747e-05	0.000987557
GO_CC	GO:0000785	chromatin	6	SF3B1,RAD18,PARPBP,CENPF,PDS5A,MRE11A	9.95953e-05	0.00104575
GO_BP	GO:0007080	mitotic metaphase plate congression	4	KIF14,CENPE,SPDL1,KIF18A	0.000100139	0.00255332
GO_MF	GO:0003723	RNA binding	15	XPO1,U2SURP,WDHD1,NUFIP2,SRSF10,NUDT21,PUM2,YY1,PATL1,RAD51AP1,THOC2,KRR1,FUBP1,CNOT6,PTBP3	0.000102696	0.0026701
GO_BP	GO:0006468	protein phosphorylation	16	PLK4,BUB1,EIF2AK2,VRK2,BUB1B,PRKCI,TTK,CDK2,OXSR1,SMG1,STK3,CREB1,ADAM10,PAK2,MAP4K3,CDK1	0.000102859	0.00255332
GO_BP	GO:0007099	centriole replication	2	PLK4,CEP135	0.000118751	0.00278405
Reactome	REACTOME_G2_M_DNA_DAMAGE_CHECKPOINT	REACTOME_G2_M_DNA_DAMAGE_CHECKPOINT	2	ATR,CDK1	0.000118751	0.00201876
GO_CC	GO:0000793	condensed chromosome	3	TOP2A,CDK2,FANCD2	0.000144504	0.00137647
GO_CC	GO:0001669	acrosomal vesicle	4	CASC5,VEZT,SKIL,RACGAP1	0.000148139	0.00137647
GO_CC	GO:0016605	PML body	6	TOPBP1,ZMYM2,PATL1,ATR,SKIL,TDG	0.000155672	0.00137647
GO_BP	GO:0019886	antigen processing and presentation of exogenous peptide antigen via MHC class II	6	CENPE,KIF23,KIF15,KIF18A,AP1G1,RACGAP1	0.000167111	0.00323665
GO_BP	GO:0000070	mitotic sister chromatid segregation	3	SMC4,KIF18A,NUSAP1	0.000174811	0.00323665
GO_BP	GO:0007019	microtubule depolymerization	2	KIF14,KIF18A	0.000176405	0.00323665
GO_BP	GO:0010389	regulation of G2/M transition of mitotic cell cycle	2	KIF14,CENPF	0.000176405	0.00323665
GO_BP	GO:0016572	histone phosphorylation	2	CDK2,CDK1	0.000176405	0.00323665
GO_MF	GO:0030983	mismatched DNA binding	2	MSH2,TDG	0.000176405	0.00382211
GO_CC	GO:0005829	cytosol	58	XPO1,KNTC1,UBA6,SMC4,CASC5,KIF14,ARHGAP11A,RPE,ZMYM2,CHML,CENPE,PTPN12,PLK4,SPDL1,BUB1,EIF2AK2,KIF23,ZWILCH,RICTOR,ECT2,SGOL2,BUB1B,KIF15,ITCH,PATL1,KRAS,ARHGAP5,HERC4,CEP135,PRKCI,CDK2,RASAL2,UBA2,CENPF,ARAP2,SMG1,KIF18A,NEDD1,PDS5A,STK3,WDFY1,CENPK,PPP3R1,MRE11A,AP1G1,ARFGEF1,DARS,RAP2C,RASA2,PPAT,PPFIA1,PAK2,VPS35,RACGAP1,DIAPH3,PAICS,CDK1,CNOT6	0.000178563	0.00149993
GO_BP	GO:0007059	chromosome segregation	5	TOP2A,TOP1,CENPE,BUB1,CENPF	0.000223328	0.00392684
Reactome	REACTOME_FACTORS_INVOLVED_IN_MEGAKARYOCYTE_DEVELOPMENT_AND_PLATELET_PRODUCTION	REACTOME_FACTORS_INVOLVED_IN_MEGAKARYOCYTE_DEVELOPMENT_AND_PLATELET_PRODUCTION	6	KIF23,RCOR1,KIF15,CDK2,KIF18A,RACGAP1	0.000234961	0.0033942
GO_BP	GO:0001825	blastocyst formation	2	SF3B1,SKIL	0.000249574	0.00405077
GO_BP	GO:0010225	response to UV-C	2	YY1,BRCA2	0.000249574	0.00405077
Biocarta	BIOCARTA_RANMS_PATHWAY	BIOCARTA_RANMS_PATHWAY	2	KIF15,TPX2	0.000249574	0.00374532
Biocarta	BIOCARTA_PTC1_PATHWAY	BIOCARTA_PTC1_PATHWAY	2	XPO1,CDK1	0.000249574	0.00374532
Reactome	REACTOME_E2F_ENABLED_INHIBITION_OF_PRE_REPLICATION_COMPLEX_FORMATION	REACTOME_E2F_ENABLED_INHIBITION_OF_PRE_REPLICATION_COMPLEX_FORMATION	2	MCM8,CDK1	0.000249574	0.0033942
Reactome	REACTOME_RECRUITMENT_OF_NUMA_TO_MITOTIC_CENTROSOMES	REACTOME_RECRUITMENT_OF_NUMA_TO_MITOTIC_CENTROSOMES	2	NEDD1,CDK1	0.000249574	0.0033942
Reactome	REACTOME_RAF_MAP_KINASE_CASCADE	REACTOME_RAF_MAP_KINASE_CASCADE	2	KRAS,CDK1	0.000249574	0.0033942
GO_BP	GO:0006260	DNA replication	7	TOP1,MCM8,RFC5,ATR,CDK2,MCM4,CDK1	0.000284126	0.00441807
GO_BP	GO:0000375	RNA splicing, via transesterification reactions	3	SF3B1,SRSF10,SMNDC1	0.000293142	0.00441807
GO_BP	GO:0006301	postreplication repair	2	RAD18,MSH2	0.000339852	0.00478059
GO_BP	GO:0016446	somatic hypermutation of immunoglobulin genes	2	MSH2,POLQ	0.000339852	0.00478059
GO_MF	GO:0000400	four-way junction DNA binding	2	YY1,MSH2	0.000339852	0.00631154
Biocarta	BIOCARTA_RB_PATHWAY	BIOCARTA_RB_PATHWAY	2	CDK2,CDK1	0.000339852	0.00374532
Reactome	REACTOME_PURINE_RIBONUCLEOSIDE_MONOPHOSPHATE_BIOSYNTHESIS	REACTOME_PURINE_RIBONUCLEOSIDE_MONOPHOSPHATE_BIOSYNTHESIS	2	PPAT,PAICS	0.000339852	0.00420181
Reactome	REACTOME_UNWINDING_OF_DNA	REACTOME_UNWINDING_OF_DNA	2	MCM8,MCM4	0.000339852	0.00420181
GO_CC	GO:0005689	U12-type spliceosomal complex	3	SF3B1,DHX15,RBM41	0.000342907	0.00274325
GO_BP	GO:0006284	base-excision repair	4	RFC5,TDG,MRE11A,POLQ	0.000362567	0.00493559
KEGG_new	hsa05203__Viral_carcinogenesis	hsa05203__Viral_carcinogenesis	8	EIF2AK2,KRAS,CDK2,CREB1,RASA2,CCNA2,GTF2H3,CDK1	0.000376902	0.015913
GO_BP	GO:0007283	spermatogenesis	9	ASPM,RAD18,YY1,HERC4,SKIL,KIAA1524,BRCA2,RACGAP1,DIAPH3	0.000394972	0.00509519
GO_BP	GO:0071897	DNA biosynthetic process	3	LIN9,CENPF,POLQ	0.000398439	0.00509519
Biocarta	BIOCARTA_G1_PATHWAY	BIOCARTA_G1_PATHWAY	3	ATR,CDK2,CDK1	0.000398439	0.00374532
Reactome	REACTOME_NEP_NS2_INTERACTS_WITH_THE_CELLULAR_EXPORT_MACHINERY	REACTOME_NEP_NS2_INTERACTS_WITH_THE_CELLULAR_EXPORT_MACHINERY	3	XPO1,NUPL1,NUP155	0.000398439	0.00471197
GO_BP	GO:0007076	mitotic chromosome condensation	2	SMC4,NUSAP1	0.000448766	0.00526054
GO_BP	GO:0009168	purine ribonucleoside monophosphate biosynthetic process	2	PPAT,PAICS	0.000448766	0.00526054
GO_BP	GO:0080111	DNA demethylation	2	TDG,TET3	0.000448766	0.00526054
GO_CC	GO:0031235	intrinsic component of the cytoplasmic side of the plasma membrane	2	RASAL2,RASA2	0.000448766	0.00342694
Reactome	REACTOME_SIGNALLING_TO_P38_VIA_RIT_AND_RIN	REACTOME_SIGNALLING_TO_P38_VIA_RIT_AND_RIN	2	KRAS,CDK1	0.000448766	0.00500597
Reactome	REACTOME_ACTIVATION_OF_THE_PRE_REPLICATIVE_COMPLEX	REACTOME_ACTIVATION_OF_THE_PRE_REPLICATIVE_COMPLEX	3	MCM8,CDK2,MCM4	0.000460108	0.00500597
KEGG_new	hsa04914__Progesterone_mediated_oocyte_maturation	hsa04914__Progesterone_mediated_oocyte_maturation	5	BUB1,KRAS,CDK2,CCNA2,CDK1	0.000482212	0.015913
GO_BP	GO:0006351	transcription, DNA-templated	33	PHF6,NAB1,E2F7,ZMYM2,FOXN2,ZNF217,EIF2AK2,ZNF654,YY1,PAWR,BAZ1A,IKZF2,RCOR1,ATAD2,BZW1,LIN9,TBL1XR1,TAF1B,CCAR1,ACTL6A,SKIL,KDM3A,ZNF12,TDG,ZMYM5,ZNF841,ZNF770,PURB,KDM2A,HELLS,PRDM10,CNOT6,ZBTB11	0.000541438	0.00617532
GO_MF	GO:0016887	ATPase activity	7	KIF20B,KIF14,CENPE,KIF23,ATAD2,KIF15,MSH2	0.000570626	0.0083456
GO_BP	GO:0006974	cellular response to DNA damage stimulus	8	TOP2A,TOPBP1,RAD18,MCM8,YY1,ATR,MRE11A,POLQ	0.00057416	0.0062518
GO_BP	GO:1900182	positive regulation of protein localization to nucleus	2	CD2AP,CDK1	0.000577773	0.0062518
GO_MF	GO:0045502	dynein binding	2	CENPF,WDR43	0.000577773	0.0083456
GO_CC	GO:0005819	spindle	6	KIF23,KIF15,TTK,CENPF,NUSAP1,TPX2	0.000580048	0.00423687
Reactome	REACTOME_DNA_STRAND_ELONGATION	REACTOME_DNA_STRAND_ELONGATION	3	MCM8,RFC5,MCM4	0.000603355	0.00631202
GO_BP	GO:0007051	spindle organization	2	ASPM,TTK	0.000728263	0.00749578
GO_BP	GO:1902043	positive regulation of extrinsic apoptotic signaling pathway via death domain receptors	2	SKIL,STK3	0.000728263	0.00749578
GO_CC	GO:0031011	Ino80 complex	2	YY1,ACTL6A	0.000728263	0.00509785
Reactome	REACTOME_SOS_MEDIATED_SIGNALLING	REACTOME_SOS_MEDIATED_SIGNALLING	2	KRAS,CDK1	0.000728263	0.00707456
Reactome	REACTOME_SHC_MEDIATED_SIGNALLING	REACTOME_SHC_MEDIATED_SIGNALLING	2	KRAS,CDK1	0.000728263	0.00707456
GO_BP	GO:0031098	stress-activated protein kinase signaling cascade	3	OXSR1,STK3,PAK2	0.000775672	0.00779366
Reactome	REACTOME_LOSS_OF_NLP_FROM_MITOTIC_CENTROSOMES	REACTOME_LOSS_OF_NLP_FROM_MITOTIC_CENTROSOMES	4	PLK4,CEP135,NEDD1,CDK1	0.000820858	0.00766331
GO_BP	GO:0006271	DNA strand elongation involved in DNA replication	3	MCM8,RFC5,MCM4	0.000873684	0.00857429
GO_MF	GO:0001078	transcriptional repressor activity, RNA polymerase II core promoter proximal region sequence-specific binding	5	ZNF217,YY1,RCOR1,SKIL,NFXL1	0.000875277	0.0102045
GO_BP	GO:0001833	inner cell mass cell proliferation	2	BRCA2,NCAPG2	0.000901566	0.00864684
GO_CC	GO:0030014	CCR4-NOT complex	2	PATL1,CNOT6	0.000901566	0.00605852
Reactome	REACTOME_ARMS_MEDIATED_ACTIVATION	REACTOME_ARMS_MEDIATED_ACTIVATION	2	KRAS,CDK1	0.000901566	0.00766331
Reactome	REACTOME_SHC1_EVENTS_IN_EGFR_SIGNALING	REACTOME_SHC1_EVENTS_IN_EGFR_SIGNALING	2	KRAS,CDK1	0.000901566	0.00766331
Reactome	REACTOME_HOMOLOGOUS_RECOMBINATION_REPAIR_OF_REPLICATION_INDEPENDENT_DOUBLE_STRAND_BREAKS	REACTOME_HOMOLOGOUS_RECOMBINATION_REPAIR_OF_REPLICATION_INDEPENDENT_DOUBLE_STRAND_BREAKS	2	BRCA2,MRE11A	0.000901566	0.00766331
GO_CC	GO:0000784	nuclear chromosome, telomeric region	4	MSH2,MRE11A,MCM4,CDK1	0.000964088	0.00622949
Reactome	REACTOME_MEIOSIS	REACTOME_MEIOSIS	4	ATR,CDK2,BRCA2,MRE11A	0.000964088	0.00786612
GO_MF	GO:0044822	poly(A) RNA binding	26	TOP2A,U2SURP,PHF6,NUFIP2,SF3B1,SRSF10,TOP1,DHX15,NUDT21,PRPF40A,EIF2AK2,PUM2,TCERG1,BZW1,PATL1,CCAR1,SMG1,KRR1,PURB,NUSAP1,DARS,FUBP1,DDX18,WDR43,SMNDC1,PTBP3	0.000972885	0.0102045
Reactome	REACTOME_SYNTHESIS_OF_DNA	REACTOME_SYNTHESIS_OF_DNA	5	MCM8,RFC5,CDK2,MCM4,CCNA2	0.000989038	0.00786612
GO_CC	GO:0005730	nucleolus	20	XPO1,KIF20B,TOP2A,PHF6,TOP1,DHX15,PLK4,G2E3,TCERG1,CD2AP,FBXO11,NEDD1,KRR1,ZNF146,ARFGEF1,NUSAP1,KDM2A,FANCD2,DDX18,WDR43	0.00100215	0.00623562
GO_MF	GO:0003684	damaged DNA binding	4	RAD18,TDG,POLQ,GTF2H3	0.00104229	0.0102045
Reactome	REACTOME_MHC_CLASS_II_ANTIGEN_PRESENTATION	REACTOME_MHC_CLASS_II_ANTIGEN_PRESENTATION	5	KIF23,KIF15,KIF18A,AP1G1,RACGAP1	0.00105002	0.00786612
Reactome	REACTOME_MEIOTIC_RECOMBINATION	REACTOME_MEIOTIC_RECOMBINATION	3	CDK2,BRCA2,MRE11A	0.00109533	0.00786612
GO_BP	GO:0006261	DNA-dependent DNA replication	2	BAZ1A,POLQ	0.00109894	0.0102183
GO_MF	GO:0008353	RNA polymerase II carboxy-terminal domain kinase activity	2	GTF2H3,CDK1	0.00109894	0.0102045
GO_MF	GO:0017022	myosin binding	2	VEZT,ARFGEF1	0.00109894	0.0102045
GO_CC	GO:0071004	U2-type prespliceosome	2	SF3B1,PRPF40A	0.00109894	0.00659366
Biocarta	BIOCARTA_ARAP_PATHWAY	BIOCARTA_ARAP_PATHWAY	2	ASAP2,ARFGEF1	0.00109894	0.00860839
Reactome	REACTOME_SHC1_EVENTS_IN_ERBB4_SIGNALING	REACTOME_SHC1_EVENTS_IN_ERBB4_SIGNALING	2	KRAS,CDK1	0.00109894	0.00786612
Reactome	REACTOME_SHC_RELATED_EVENTS	REACTOME_SHC_RELATED_EVENTS	2	KRAS,CDK1	0.00109894	0.00786612
GO_BP	GO:0016925	protein sumoylation	5	NUPL1,UBA2,TDG,PHC3,NUP155	0.00111384	0.0102183
GO_CC	GO:0016363	nuclear matrix	5	SF3B1,PRPF40A,YY1,CENPF,ARFGEF1	0.00125038	0.00724359
Reactome	REACTOME_MITOTIC_G1_G1_S_PHASES	REACTOME_MITOTIC_G1_G1_S_PHASES	6	MCM8,LIN9,CDK2,MCM4,CCNA2,CDK1	0.00130263	0.00898689
GO_BP	GO:0008156	negative regulation of DNA replication	2	ATR,PDS5A	0.0013216	0.0116583
Reactome	REACTOME_PROLONGED_ERK_ACTIVATION_EVENTS	REACTOME_PROLONGED_ERK_ACTIVATION_EVENTS	2	KRAS,CDK1	0.0013216	0.00898689
GO_BP	GO:0009790	embryo development	3	RICTOR,TDG,RACGAP1	0.00135369	0.0116583
GO_BP	GO:0019054	modulation by virus of host process	3	EIF2AK2,NUPL1,NUP155	0.00135369	0.0116583
Reactome	REACTOME_ORC1_REMOVAL_FROM_CHROMATIN	REACTOME_ORC1_REMOVAL_FROM_CHROMATIN	4	MCM8,CDK2,MCM4,CCNA2	0.00140288	0.00908531
Reactome	REACTOME_RECRUITMENT_OF_MITOTIC_CENTROSOME_PROTEINS_AND_COMPLEXES	REACTOME_RECRUITMENT_OF_MITOTIC_CENTROSOME_PROTEINS_AND_COMPLEXES	4	PLK4,CEP135,NEDD1,CDK1	0.00140288	0.00908531
GO_CC	GO:0005874	microtubule	9	KIF20B,KIF14,CENPE,KIF23,KIF15,NUSAP1,TPX2,RACGAP1,WDR43	0.00145015	0.00812085
GO_BP	GO:0006406	mRNA export from nucleus	4	SRSF10,THOC2,SMG1,NUP155	0.00150581	0.012709
Biocarta	BIOCARTA_MCM_PATHWAY	BIOCARTA_MCM_PATHWAY	2	CDK2,MCM4	0.00157068	0.010546
Reactome	REACTOME_GRB2_EVENTS_IN_ERBB2_SIGNALING	REACTOME_GRB2_EVENTS_IN_ERBB2_SIGNALING	2	KRAS,CDK1	0.00157068	0.00993548
GO_CC	GO:0005876	spindle microtubule	3	TBL1XR1,NUSAP1,CDK1	0.00165181	0.00895175
GO_CC	GO:0055038	recycling endosome membrane	3	RAB10,RAP2C,ATP11B	0.00181673	0.00953785
GO_BP	GO:0000132	establishment of mitotic spindle orientation	2	SPDL1,WDR43	0.00184728	0.0147085
GO_BP	GO:0007131	reciprocal meiotic recombination	2	MSH2,MRE11A	0.00184728	0.0147085
GO_MF	GO:0070064	proline-rich region binding	2	PRPF40A,TCERG1	0.00184728	0.0155465
GO_BP	GO:0007346	regulation of mitotic cell cycle	4	OXSR1,STK3,PAK2,MAP4K3	0.00197377	0.0154246
GO_MF	GO:0003690	double-stranded DNA binding	4	RAD51AP1,MSH2,TDG,MRE11A	0.00197377	0.0155465
GO_CC	GO:0015030	Cajal body	3	XPO1,CDK2,SMNDC1	0.00199273	0.0101448
GO_MF	GO:0003682	chromatin binding	11	TOP2A,WDHD1,SF3B1,TOP1,ZNF143,ATAD2,ACTL6A,SKIL,CENPF,POLQ,HELLS	0.002033	0.0155465
GO_BP	GO:0010165	response to X-ray	2	MSH2,BRCA2	0.00215241	0.0164292
GO_BP	GO:0007077	mitotic nuclear envelope disassembly	3	NUPL1,NUP155,CDK1	0.00218017	0.0164292
GO_MF	GO:0046332	SMAD binding	3	YY1,SKIL,PURB	0.00218017	0.0157457
GO_CC	GO:0032154	cleavage furrow	3	PLK4,ECT2,RACGAP1	0.00218017	0.0104648
GO_CC	GO:0045171	intercellular bridge	3	KIF23,PRKCI,KRR1	0.00218017	0.0104648
Reactome	REACTOME_G1_S_TRANSITION	REACTOME_G1_S_TRANSITION	5	MCM8,CDK2,MCM4,CCNA2,CDK1	0.00224379	0.0135625
Reactome	REACTOME_S_PHASE	REACTOME_S_PHASE	5	MCM8,RFC5,CDK2,MCM4,CCNA2	0.00224379	0.0135625
Reactome	REACTOME_SIGNALING_BY_EGFR_IN_CANCER	REACTOME_SIGNALING_BY_EGFR_IN_CANCER	5	RICTOR,KRAS,CREB1,ADAM10,CDK1	0.0023571	0.0139376
GO_BP	GO:0023014	signal transduction by protein phosphorylation	3	OXSR1,STK3,PAK2	0.00237943	0.0172056
GO_BP	GO:0008361	regulation of cell size	2	ARHGAP5,CREB1	0.00248706	0.0172056
Reactome	REACTOME_RNA_POL_I_TRANSCRIPTION_TERMINATION	REACTOME_RNA_POL_I_TRANSCRIPTION_TERMINATION	2	TAF1B,GTF2H3	0.00248706	0.0140933
Reactome	REACTOME_DOUBLE_STRAND_BREAK_REPAIR	REACTOME_DOUBLE_STRAND_BREAK_REPAIR	2	BRCA2,MRE11A	0.00248706	0.0140933
Reactome	REACTOME_SIGNALING_BY_SCF_KIT	REACTOME_SIGNALING_BY_SCF_KIT	4	RICTOR,KRAS,CREB1,CDK1	0.0026983	0.0146788
Reactome	REACTOME_REGULATION_OF_MITOTIC_CELL_CYCLE	REACTOME_REGULATION_OF_MITOTIC_CELL_CYCLE	4	BUB1B,CDK2,CCNA2,CDK1	0.0026983	0.0146788
GO_MF	GO:0003700	transcription factor activity, sequence-specific DNA binding	18	E2F7,PLAG1,FOXN2,ZNF217,NFAT5,YY1,IKZF2,TAF1B,KDM3A,CBFB,ZNF12,ZNF841,ZNF770,CREB1,ZNF146,FUBP1,GTF2H3,ZBTB11	0.00274961	0.018539
GO_BP	GO:0000910	cytokinesis	3	KIF23,ECT2,BRCA2	0.00281487	0.0191593
KEGG_new	hsa03460__Fanconi_anemia_pathway	hsa03460__Fanconi_anemia_pathway	3	ATR,BRCA2,FANCD2	0.00281487	0.0612585
GO_MF	GO:0043021	ribonucleoprotein complex binding	2	PHF6,ITCH	0.00285215	0.018539
Biocarta	BIOCARTA_G2_PATHWAY	BIOCARTA_G2_PATHWAY	2	ATR,CDK1	0.00285215	0.0148946
Biocarta	BIOCARTA_CELLCYCLE_PATHWAY	BIOCARTA_CELLCYCLE_PATHWAY	2	CDK2,CDK1	0.00285215	0.0148946
KEGG_new	hsa03430__Mismatch_repair	hsa03430__Mismatch_repair	2	RFC5,MSH2	0.00285215	0.0612585
GO_BP	GO:0019048	modulation by virus of host morphology or physiology	3	EIF2AK2,NUPL1,NUP155	0.00305177	0.020442
GO_BP	GO:0006259	DNA metabolic process	2	TOPBP1,MRE11A	0.00324856	0.0212627
GO_MF	GO:0043015	gamma-tubulin binding	2	BRCA2,RACGAP1	0.00324856	0.0201101
KEGG_new	hsa03440__Homologous_recombination	hsa03440__Homologous_recombination	2	BRCA2,MRE11A	0.00324856	0.0612585
GO_BP	GO:0008033	tRNA processing	5	TYW5,NUPL1,TRNT1,C2orf49,NUP155	0.00327507	0.0212627
Reactome	REACTOME_SIGNALING_BY_FGFR_IN_DISEASE	REACTOME_SIGNALING_BY_FGFR_IN_DISEASE	5	ZMYM2,RICTOR,KRAS,CREB1,CDK1	0.00327507	0.017467
GO_CC	GO:0017053	transcriptional repressor complex	3	RCOR1,LIN9,TBL1XR1	0.00330193	0.014598
Reactome	REACTOME_CHROMOSOME_MAINTENANCE	REACTOME_CHROMOSOME_MAINTENANCE	4	CASC5,RFC5,ATR,CENPK	0.0034033	0.0178019
Reactome	REACTOME_SIGNALING_BY_ERBB4	REACTOME_SIGNALING_BY_ERBB4	4	RICTOR,KRAS,CREB1,CDK1	0.00359842	0.0181849
GO_BP	GO:0000245	spliceosomal complex assembly	2	SF3B1,SMNDC1	0.00367709	0.0224889
GO_BP	GO:2001243	negative regulation of intrinsic apoptotic signaling pathway	2	G2E3,HELLS	0.00367709	0.0224889
GO_CC	GO:0035861	site of double-strand break	2	RAD18,MRE11A	0.00367709	0.0158398
Reactome	REACTOME_SIGNALLING_TO_RAS	REACTOME_SIGNALLING_TO_RAS	2	KRAS,CDK1	0.00367709	0.0181849
Reactome	REACTOME_RNA_POL_I_TRANSCRIPTION_INITIATION	REACTOME_RNA_POL_I_TRANSCRIPTION_INITIATION	2	TAF1B,GTF2H3	0.00367709	0.0181849
GO_MF	GO:0042826	histone deacetylase binding	4	TOP2A,PHF6,NUDT21,YY1	0.00401257	0.0233918
GO_MF	GO:0031624	ubiquitin conjugating enzyme binding	2	ANKIB1,ZMYM2	0.00413854	0.0233918
GO_CC	GO:0000794	condensed nuclear chromosome	2	TOPBP1,MRE11A	0.00413854	0.0169579
GO_CC	GO:0031519	PcG protein complex	2	YY1,PHC3	0.00413854	0.0169579
Reactome	REACTOME_ION_TRANSPORT_BY_P_TYPE_ATPASES	REACTOME_ION_TRANSPORT_BY_P_TYPE_ATPASES	2	ATP2C1,ATP11B	0.00413854	0.0201015
GO_CC	GO:0015629	actin cytoskeleton	7	KNTC1,TOPBP1,ANLN,PAWR,TCERG1,CD2AP,PHC3	0.0043771	0.0175084
GO_MF	GO:0019003	GDP binding	3	RAB10,KRAS,RAP2C	0.00444211	0.023688
KEGG_new	hsa04144__Endocytosis	hsa04144__Endocytosis	8	ASAP2,RAB10,ITCH,PRKCI,ARAP2,ARFGEF1,KIAA1033,VPS35	0.00447029	0.0737598
Reactome	REACTOME_MRNA_PROCESSING	REACTOME_MRNA_PROCESSING	6	SF3B1,NUDT21,NUPL1,CCAR1,NUP155,GTF2H3	0.00453261	0.0216293
GO_BP	GO:0071479	cellular response to ionizing radiation	2	ECT2,RAD51AP1	0.00463362	0.0250691
GO_BP	GO:1903506	regulation of nucleic acid-templated transcription	2	CBFB,RAP2C	0.00463362	0.0250691
Reactome	REACTOME_FRS2_MEDIATED_CASCADE	REACTOME_FRS2_MEDIATED_CASCADE	2	KRAS,CDK1	0.00463362	0.0217301
Reactome	REACTOME_HOST_INTERACTIONS_OF_HIV_FACTORS	REACTOME_HOST_INTERACTIONS_OF_HIV_FACTORS	5	XPO1,NUPL1,AP1G1,PAK2,NUP155	0.00481796	0.0220806
GO_BP	GO:0031100	organ regeneration	3	CDK2,PPAT,CCNA2	0.00510064	0.027235
GO_BP	GO:0006298	mismatch repair	2	MSH2,TDG	0.00516302	0.027235
Reactome	REACTOME_TRANSPORT_OF_RIBONUCLEOPROTEINS_INTO_THE_HOST_NUCLEUS	REACTOME_TRANSPORT_OF_RIBONUCLEOPROTEINS_INTO_THE_HOST_NUCLEUS	2	NUPL1,NUP155	0.00516302	0.0220806
Reactome	REACTOME_REGULATION_OF_GLUCOKINASE_BY_GLUCOKINASE_REGULATORY_PROTEIN	REACTOME_REGULATION_OF_GLUCOKINASE_BY_GLUCOKINASE_REGULATORY_PROTEIN	2	NUPL1,NUP155	0.00516302	0.0220806
Reactome	REACTOME_THE_ROLE_OF_NEF_IN_HIV1_REPLICATION_AND_DISEASE_PATHOGENESIS	REACTOME_THE_ROLE_OF_NEF_IN_HIV1_REPLICATION_AND_DISEASE_PATHOGENESIS	2	AP1G1,PAK2	0.00516302	0.0220806
Reactome	REACTOME_PIP3_ACTIVATES_AKT_SIGNALING	REACTOME_PIP3_ACTIVATES_AKT_SIGNALING	2	RICTOR,CREB1	0.00516302	0.0220806
Reactome	REACTOME_DOWNSTREAM_SIGNALING_OF_ACTIVATED_FGFR	REACTOME_DOWNSTREAM_SIGNALING_OF_ACTIVATED_FGFR	4	RICTOR,KRAS,CREB1,CDK1	0.00519544	0.0220806
GO_CC	GO:0016020	membrane	37	XPO1,KIF14,NUFIP2,PRPF40A,CENPE,HMMR,BUB1,EIF2AK2,PEX13,ATL2,PRR11,KIF15,BZW1,ITCH,KRAS,ARHGAP5,TTK,KDM3A,CBFB,KRR1,MSH2,PIGA,ATP2C1,NCAPG2,AP1G1,ADAM10,DARS,NFXL1,RAP2C,MCM4,DDX18,ATP11B,STRN,NUP155,PAICS,CDK1,CNOT6	0.00522749	0.0204237
Reactome	REACTOME_NCAM_SIGNALING_FOR_NEURITE_OUT_GROWTH	REACTOME_NCAM_SIGNALING_FOR_NEURITE_OUT_GROWTH	3	KRAS,CREB1,CDK1	0.00545316	0.0228194
GO_MF	GO:0017048	Rho GTPase binding	2	ECT2,DIAPH3	0.00572737	0.0286369
GO_CC	GO:0005815	microtubule organizing center	5	NUDT21,SPDL1,BUB1B,KIF18A,DLGAP5	0.00587684	0.0219402
GO_CC	GO:0005814	centriole	4	TOP2A,PLK4,CEP135,NEDD1	0.00601323	0.0219614
GO_MF	GO:0001047	core promoter binding	3	E2F7,CCAR1,KDM3A	0.00620628	0.0298821
Reactome	REACTOME_DOWNSTREAM_SIGNAL_TRANSDUCTION	REACTOME_DOWNSTREAM_SIGNAL_TRANSDUCTION	4	RICTOR,KRAS,CREB1,CDK1	0.00630486	0.0249423
GO_BP	GO:0006913	nucleocytoplasmic transport	2	NUPL1,NUP155	0.00632727	0.0306909
Reactome	REACTOME_DEPOSITION_OF_NEW_CENPA_CONTAINING_NUCLEOSOMES_AT_THE_CENTROMERE	REACTOME_DEPOSITION_OF_NEW_CENPA_CONTAINING_NUCLEOSOMES_AT_THE_CENTROMERE	2	CASC5,CENPK	0.00632727	0.0249423
Reactome	REACTOME_PURINE_METABOLISM	REACTOME_PURINE_METABOLISM	2	PPAT,PAICS	0.00632727	0.0249423
Reactome	REACTOME_SIGNALING_BY_ERBB2	REACTOME_SIGNALING_BY_ERBB2	4	RICTOR,KRAS,CREB1,CDK1	0.00691768	0.0260966
GO_BP	GO:0006362	transcription elongation from RNA polymerase I promoter	2	TAF1B,GTF2H3	0.00696326	0.0313053
GO_CC	GO:0000118	histone deacetylase complex	2	ZNF217,TBL1XR1	0.00696326	0.0229469
Reactome	REACTOME_CD28_CO_STIMULATION	REACTOME_CD28_CO_STIMULATION	2	RICTOR,PAK2	0.00696326	0.0260966
GO_CC	GO:0005635	nuclear envelope	5	XPO1,NUPL1,CENPF,TMEM194A,NUP155	0.00709633	0.0229469
GO_CC	GO:0055037	recycling endosome	4	RAB10,AVL9,AP1G1,ATP11B	0.0072392	0.0229469
KEGG_new	hsa04114__Oocyte_meiosis	hsa04114__Oocyte_meiosis	4	BUB1,CDK2,PPP3R1,CDK1	0.007571	0.111041
GO_BP	GO:0006363	termination of RNA polymerase I transcription	2	TAF1B,GTF2H3	0.00763586	0.0325488
GO_BP	GO:0010827	regulation of glucose transport	2	NUPL1,NUP155	0.00763586	0.0325488
Reactome	REACTOME_ION_CHANNEL_TRANSPORT	REACTOME_ION_CHANNEL_TRANSPORT	2	ATP2C1,ATP11B	0.00763586	0.0273283
GO_MF	GO:0003714	transcription corepressor activity	6	E2F7,YY1,PAWR,TBL1XR1,CCAR1,SKIL	0.00764285	0.0310491
GO_BP	GO:0008283	cell proliferation	9	BUB1,EPS8,BUB1B,KIF15,CENPF,DLGAP5,PURB,MRE11A,TPX2	0.00790269	0.0333493
GO_CC	GO:0005923	bicellular tight junction	4	ECT2,PRKCI,RAP2C,STRN	0.00791326	0.024619
GO_BP	GO:0006144	purine nucleobase metabolic process	2	PPAT,PAICS	0.00834553	0.0340698
GO_BP	GO:0010332	response to gamma radiation	2	BRCA2,FANCD2	0.00834553	0.0340698
GO_BP	GO:0090307	mitotic spindle assembly	2	TPX2,RACGAP1	0.00834553	0.0340698
Reactome	REACTOME_PI3K_EVENTS_IN_ERBB4_SIGNALING	REACTOME_PI3K_EVENTS_IN_ERBB4_SIGNALING	2	RICTOR,CREB1	0.00834553	0.0280245
Reactome	REACTOME_SIGNALLING_TO_ERKS	REACTOME_SIGNALLING_TO_ERKS	2	KRAS,CDK1	0.00834553	0.0280245
Reactome	REACTOME_GLOBAL_GENOMIC_NER_GG_NER	REACTOME_GLOBAL_GENOMIC_NER_GG_NER	2	RFC5,GTF2H3	0.00834553	0.0280245
Reactome	REACTOME_E2F_MEDIATED_REGULATION_OF_DNA_REPLICATION	REACTOME_E2F_MEDIATED_REGULATION_OF_DNA_REPLICATION	2	MCM8,CDK1	0.00834553	0.0280245
Reactome	REACTOME_INTERACTIONS_OF_VPR_WITH_HOST_CELLULAR_PROTEINS	REACTOME_INTERACTIONS_OF_VPR_WITH_HOST_CELLULAR_PROTEINS	2	NUPL1,NUP155	0.00834553	0.0280245
Reactome	REACTOME_SIGNALING_BY_FGFR	REACTOME_SIGNALING_BY_FGFR	4	RICTOR,KRAS,CREB1,CDK1	0.00862978	0.0282339
GO_CC	GO:0000781	chromosome, telomeric region	3	THOC2,CDK2,MRE11A	0.00887155	0.0256969
GO_BP	GO:0090630	activation of GTPase activity	2	ECT2,RALGAPB	0.00909271	0.0350206
GO_CC	GO:0005637	nuclear inner membrane	2	TMEM194A,ATP11B	0.00909271	0.0258911
Reactome	REACTOME_SIGNALING_BY_FGFR_MUTANTS	REACTOME_SIGNALING_BY_FGFR_MUTANTS	2	ZMYM2,KRAS	0.00909271	0.0284446
Reactome	REACTOME_TRANSPORT_OF_MATURE_MRNA_DERIVED_FROM_AN_INTRONLESS_TRANSCRIPT	REACTOME_TRANSPORT_OF_MATURE_MRNA_DERIVED_FROM_AN_INTRONLESS_TRANSCRIPT	2	NUPL1,NUP155	0.00909271	0.0284446
Reactome	REACTOME_PROCESSING_OF_CAPPED_INTRON_CONTAINING_PRE_MRNA	REACTOME_PROCESSING_OF_CAPPED_INTRON_CONTAINING_PRE_MRNA	5	SF3B1,NUDT21,NUPL1,CCAR1,NUP155	0.00909808	0.0284446
GO_BP	GO:0010467	gene expression	19	XPO1,SF3B1,NUDT21,TYW5,ZNF143,PATL1,NUPL1,TRNT1,TAF1B,CCAR1,SKIL,SMG1,TDG,DARS,C2orf49,TET3,NUP155,GTF2H3,CNOT6	0.00959425	0.0350206
GO_BP	GO:0006361	transcription initiation from RNA polymerase I promoter	2	TAF1B,GTF2H3	0.0098778	0.0350206
GO_BP	GO:0007595	lactation	2	CREB1,PPAT	0.0098778	0.0350206
Reactome	REACTOME_PI3K_AKT_ACTIVATION	REACTOME_PI3K_AKT_ACTIVATION	2	RICTOR,CREB1	0.0098778	0.0289936
KEGG_new	hsa03030__DNA_replication	hsa03030__DNA_replication	2	RFC5,MCM4	0.0098778	0.114107
GO_BP	GO:0007626	locomotory behavior	3	UBA6,PEX13,STRN	0.00990271	0.0350206
KEGG_new	hsa04115__p53_signaling_pathway	hsa04115__p53_signaling_pathway	3	ATR,CDK2,CDK1	0.00990271	0.114107
GO_BP	GO:0016032	viral process	13	XPO1,TOP1,BUB1,VRK2,RCOR1,NUPL1,MRE11A,CREB1,AP1G1,CCNA2,PAK2,NUP155,GTF2H3	0.00992392	0.0350206
Reactome	REACTOME_ADAPTIVE_IMMUNE_SYSTEM	REACTOME_ADAPTIVE_IMMUNE_SYSTEM	12	UBA6,KIF23,RICTOR,KIF15,KRAS,UBA2,KIF18A,GAN,CREB1,AP1G1,PAK2,RACGAP1	0.0100005	0.0289936
Reactome	REACTOME_LATE_PHASE_OF_HIV_LIFE_CYCLE	REACTOME_LATE_PHASE_OF_HIV_LIFE_CYCLE	4	XPO1,NUPL1,NUP155,GTF2H3	0.0101952	0.0289936
Reactome	REACTOME_ANTIVIRAL_MECHANISM_BY_IFN_STIMULATED_GENES	REACTOME_ANTIVIRAL_MECHANISM_BY_IFN_STIMULATED_GENES	3	EIF2AK2,NUPL1,NUP155	0.0104462	0.0289936
GO_BP	GO:0007010	cytoskeleton organization	4	FGD6,PRPF40A,PRKCI,GAN	0.010615	0.0355519
GO_BP	GO:0006360	transcription from RNA polymerase I promoter	2	TAF1B,GTF2H3	0.0107012	0.0355582
GO_CC	GO:0016607	nuclear speck	6	SF3B1,SRSF10,PRPF40A,PATL1,THOC2,SMNDC1	0.0111533	0.0283903
GO_BP	GO:0018107	peptidyl-threonine phosphorylation	2	OXSR1,CDK1	0.0115631	0.0373914
GO_MF	GO:0001227	transcriptional repressor activity, RNA polymerase II transcription regulatory region sequence-specific binding	2	E2F7,PURB	0.0115631	0.0395019
Reactome	REACTOME_GAB1_SIGNALOSOME	REACTOME_GAB1_SIGNALOSOME	2	RICTOR,CREB1	0.0115631	0.0317694
GO_BP	GO:0006289	nucleotide-excision repair	4	RFC5,BRCA2,MRE11A,GTF2H3	0.0119452	0.0373914
GO_BP	GO:0000082	G1/S transition of mitotic cell cycle	5	MCM8,CDK2,MCM4,PPAT,CDK1	0.0122275	0.0373914
GO_MF	GO:0015631	tubulin binding	2	PHF6,KIF14	0.0124639	0.0395198
Reactome	REACTOME_IL_2_SIGNALING	REACTOME_IL_2_SIGNALING	2	KRAS,CDK1	0.0124639	0.032598
GO_BP	GO:1900034	regulation of cellular response to heat	3	ATR,NUPL1,NUP155	0.012812	0.0388968
Reactome	REACTOME_HIV_INFECTION	REACTOME_HIV_INFECTION	6	XPO1,NUPL1,AP1G1,PAK2,NUP155,GTF2H3	0.0131173	0.033758
Reactome	REACTOME_SIGNALING_BY_RHO_GTPASES	REACTOME_SIGNALING_BY_RHO_GTPASES	4	ARHGAP11A,ECT2,ARAP2,RACGAP1	0.0133843	0.033758
GO_CC	GO:0048471	perinuclear region of cytoplasm	13	KIF20B,RAB10,EIF2AK2,PUM2,BUB1B,CD2AP,CCAR1,CENPF,MRE11A,AP1G1,ARFGEF1,RASA2,PAK2	0.013399	0.0317048
GO_BP	GO:0009411	response to UV	2	RAD18,MAP4K3	0.0134039	0.0398175
Reactome	REACTOME_PI3K_EVENTS_IN_ERBB2_SIGNALING	REACTOME_PI3K_EVENTS_IN_ERBB2_SIGNALING	2	RICTOR,CREB1	0.0134039	0.033758
Reactome	REACTOME_GLUCOSE_TRANSPORT	REACTOME_GLUCOSE_TRANSPORT	2	NUPL1,NUP155	0.0134039	0.033758
GO_MF	GO:0008565	protein transporter activity	3	XPO1,AP1G1,VPS35	0.0134525	0.0412555
GO_MF	GO:0019901	protein kinase binding	9	KIF14,RICTOR,VRK2,MSH2,ADAM10,TPX2,CCNA2,PAK2,RACGAP1	0.013646	0.0412555
GO_CC	GO:0005768	endosome	6	RAB10,DGKH,PRKCI,CDK2,KIAA1033,VPS35	0.0141874	0.0322092
KEGG_new	hsa03013__RNA_transport	hsa03013__RNA_transport	5	XPO1,NUPL1,THOC2,TRNT1,NUP155	0.0142602	0.144795
GO_MF	GO:0000049	tRNA binding	2	TYW5,TRNT1	0.0143833	0.0420553
GO_MF	GO:0032403	protein complex binding	6	RAD18,KRAS,CD2AP,CDK2,SKIL,STRN	0.0145576	0.0420553
GO_BP	GO:0000398	mRNA splicing, via spliceosome	6	SF3B1,SRSF10,NUDT21,PRPF40A,RBM41,CCAR1	0.0157096	0.0437872
Reactome	REACTOME_HIV_LIFE_CYCLE	REACTOME_HIV_LIFE_CYCLE	4	XPO1,NUPL1,NUP155,GTF2H3	0.0166044	0.0390927
Reactome	REACTOME_SIGNALLING_BY_NGF	REACTOME_SIGNALLING_BY_NGF	6	RICTOR,ECT2,KRAS,PRKCI,CREB1,CDK1	0.016925	0.0390927
Reactome	REACTOME_M_G1_TRANSITION	REACTOME_M_G1_TRANSITION	3	MCM8,CDK2,MCM4	0.0169593	0.0390927
Reactome	REACTOME_RNA_POL_I_RNA_POL_III_AND_MITOCHONDRIAL_TRANSCRIPTION	REACTOME_RNA_POL_I_RNA_POL_III_AND_MITOCHONDRIAL_TRANSCRIPTION	3	ZNF143,TAF1B,GTF2H3	0.0169593	0.0390927
Reactome	REACTOME_SIGNALING_BY_PDGF	REACTOME_SIGNALING_BY_PDGF	4	RICTOR,KRAS,CREB1,CDK1	0.0171869	0.0392844
GO_BP	GO:0008645	hexose transport	2	NUPL1,NUP155	0.0175593	0.0474712
GO_MF	GO:0048365	Rac GTPase binding	2	EPS8,PAK2	0.0175593	0.0438715
Reactome	REACTOME_TRANSCRIPTION_COUPLED_NER_TC_NER	REACTOME_TRANSCRIPTION_COUPLED_NER_TC_NER	2	RFC5,GTF2H3	0.0175593	0.0398011
KEGG_new	hsa03420__Nucleotide_excision_repair	hsa03420__Nucleotide_excision_repair	2	RFC5,GTF2H3	0.0175593	0.165559
GO_BP	GO:0031124	mRNA 3-end processing	132	XPO1,KNTC1,UBA6,KIF20B,SMC4,TOP2A,ASAP2,ANKIB1,CASC5,FGD6,KIF14,ARHGAP11A,TMOD3,NAB1,ASPM,E2F7,SRSF10,RAD18,TOP1,RPE,PLAG1,CHML,NUDT21,PRPF40A,CENPE,PTPN12,HMMR,RAB10,PLK4,FOXN2,ZNF217,SPDL1,BUB1,NFAT5,DGKH,EIF2AK2,PUM2,YY1,KIF23,RFC5,ZWILCH,ATL2,TYW5,PAWR,SLC39A10,RICTOR,ECT2,PRR11,RBM41,SGOL2,VRK2,EPS8,ZNF143,IKZF2,RCOR1,ATAD2,BUB1B,LIN9,ITCH,PATL1,KRAS,ATR,ARHGAP5,TBL1XR1,RAD51AP1,PRKCI,NUPL1,…	0.0181724	0.0474712
GO_BP	GO:0021766	hippocampus development	2	UBA6,KIF14	0.0198764	0.051459
GO_MF	GO:0030145	manganese ion binding	2	ATP2C1,MRE11A	0.0198764	0.0467023
Reactome	REACTOME_RNA_POL_I_TRANSCRIPTION	REACTOME_RNA_POL_I_TRANSCRIPTION	2	TAF1B,GTF2H3	0.0198764	0.0425174
Reactome	REACTOME_DEADENYLATION_DEPENDENT_MRNA_DECAY	REACTOME_DEADENYLATION_DEPENDENT_MRNA_DECAY	2	PATL1,CNOT6	0.0198764	0.0425174
Reactome	REACTOME_PI_3K_CASCADE	REACTOME_PI_3K_CASCADE	2	RICTOR,CREB1	0.0198764	0.0425174
GO_BP	GO:0016477	cell migration	5	PRPF40A,PRKCI,AVL9,PAK2,CDK1	0.0211812	0.0532051
GO_MF	GO:0046983	protein dimerization activity	4	ATR,SMG1,STK3,ZMYM1	0.0216458	0.0471311
GO_CC	GO:0015630	microtubule cytoskeleton	4	CENPE,PRKCI,KIF18A,TPX2	0.0216458	0.0438131
GO_MF	GO:0042393	histone binding	3	PHF6,ATAD2,TBL1XR1	0.0218601	0.0471311
GO_BP	GO:0019985	translesion synthesis	2	RAD18,RFC5	0.0223539	0.0558185
GO_BP	GO:0006303	double-strand break repair via nonhomologous end joining	2	MRE11A,KDM2A	0.0236529	0.058312
Reactome	REACTOME_METABOLISM_OF_NON_CODING_RNA	REACTOME_METABOLISM_OF_NON_CODING_RNA	2	NUPL1,NUP155	0.0236529	0.0469604
Reactome	REACTOME_NUCLEOTIDE_EXCISION_REPAIR	REACTOME_NUCLEOTIDE_EXCISION_REPAIR	2	RFC5,GTF2H3	0.0236529	0.0469604
GO_BP	GO:0030036	actin cytoskeleton organization	4	FGD6,TMOD3,PAK2,DIAPH3	0.023767	0.058312
KEGG_new	hsa04010__MAPK_signaling_pathway	hsa04010__MAPK_signaling_pathway	6	KRAS,STK3,PPP3R1,RASA2,PAK2,MAP4K3	0.0240115	0.179655
GO_MF	GO:0000287	magnesium ion binding	5	TOP2A,OXSR1,STK3,MSH2,ATP11B	0.0247431	0.0502594
GO_BP	GO:0007417	central nervous system development	3	JRKL,B3GNT5,STK3	0.0255613	0.059927
Reactome	REACTOME_NGF_SIGNALLING_VIA_TRKA_FROM_THE_PLASMA_MEMBRANE	REACTOME_NGF_SIGNALLING_VIA_TRKA_FROM_THE_PLASMA_MEMBRANE	4	RICTOR,KRAS,CREB1,CDK1	0.0260181	0.0494689
GO_BP	GO:0007015	actin filament organization	2	TMOD3,PRKCI	0.0263713	0.0614844
Reactome	REACTOME_MAP_KINASE_ACTIVATION_IN_TLR_CASCADE	REACTOME_MAP_KINASE_ACTIVATION_IN_TLR_CASCADE	2	CREB1,CDK1	0.0263713	0.0494689
Reactome	REACTOME_CIRCADIAN_CLOCK	REACTOME_CIRCADIAN_CLOCK	2	TBL1XR1,CREB1	0.0263713	0.0494689
Biocarta	BIOCARTA_MAPK_PATHWAY	BIOCARTA_MAPK_PATHWAY	3	CREB1,PAK2,MAP4K3	0.0265419	0.0402409
KEGG_new	hsa05215__Prostate_cancer	hsa05215__Prostate_cancer	3	KRAS,CDK2,CREB1	0.0265419	0.179655
GO_BP	GO:0008360	regulation of cell shape	4	FGD6,PRPF40A,VRK2,EPS8	0.0267977	0.0621353
KEGG_new	hsa04120__Ubiquitin_mediated_proteolysis	hsa04120__Ubiquitin_mediated_proteolysis	4	UBA6,ITCH,HERC4,UBA2	0.0267977	0.179655
KEGG_new	hsa05161__Hepatitis_B	hsa05161__Hepatitis_B	4	KRAS,CDK2,CREB1,CCNA2	0.0267977	0.179655
GO_MF	GO:0046872	metal ion binding	28	ASAP2,FGD6,RPE,PLAG1,ZNF217,DGKH,ZNF654,YY1,ZNF143,IKZF2,PRKCI,CDK2,TAF1B,UBA2,ARAP2,SMG1,ZNF12,ATP2C1,ZNF841,ZNF770,RASA2,PPAT,TET3,RACGAP1,GTF2H3,PRDM10,CNOT6,ZBTB11	0.0284641	0.0548549
KEGG_new	hsa04922__Glucagon_signaling_pathway	hsa04922__Glucagon_signaling_pathway	3	SMEK2,PPP3R1,CREB1	0.0285701	0.179655
Reactome	REACTOME_IMMUNE_SYSTEM	REACTOME_IMMUNE_SYSTEM	16	UBA6,EIF2AK2,KIF23,RICTOR,KIF15,KRAS,NUPL1,UBA2,KIF18A,GAN,CREB1,AP1G1,PAK2,NUP155,RACGAP1,CDK1	0.0290574	0.0526885
GO_BP	GO:0000723	telomere maintenance	2	RFC5,MRE11A	0.0292499	0.0646253
GO_BP	GO:0021987	cerebral cortex development	2	KIF14,ASPM	0.0292499	0.0646253
Reactome	REACTOME_SCFSKP2_MEDIATED_DEGRADATION_OF_P27_P21	REACTOME_SCFSKP2_MEDIATED_DEGRADATION_OF_P27_P21	2	CDK2,CCNA2	0.0292499	0.0526885
GO_BP	GO:0006338	chromatin remodeling	3	TOP1,BAZ1A,ACTL6A	0.0296179	0.0650977
GO_MF	GO:0003713	transcription coactivator activity	6	YY1,TCERG1,CCAR1,ACTL6A,CBFB,RAP2C	0.0297362	0.0548549
GO_MF	GO:0003676	nucleic acid binding	13	U2SURP,SRSF10,YY1,ZNF143,IKZF2,ZNF12,ZNF841,ZNF770,DARS,DDX18,ZMYM1,PRDM10,PTBP3	0.0299675	0.0548549
GO_BP	GO:0016310	phosphorylation	4	TOP1,DGKH,ATR,PAK2	0.0300647	0.0651257
GO_BP	GO:0006915	apoptotic process	12	G2E3,BUB1,PAWR,BUB1B,ITCH,CCAR1,STK3,PPP3R1,TPX2,PAK2,SMNDC1,CDK1	0.0302974	0.0651257
GO_BP	GO:0008380	RNA splicing	6	SF3B1,DHX15,NUDT21,THOC2,CCAR1,PTBP3	0.0303552	0.0651257
GO_BP	GO:0006417	regulation of translation	2	PUM2,CNOT6	0.030749	0.0652064
GO_MF	GO:0044212	transcription regulatory region DNA binding	5	ZNF217,YY1,IKZF2,RCOR1,TBL1XR1	0.0308031	0.0548549
GO_BP	GO:0006470	protein dephosphorylation	4	PTPN12,CTDSPL2,DLGAP5,PPP3R1	0.030919	0.065239
GO_CC	GO:0001726	ruffle	3	FGD6,CD2AP,KIF18A	0.0317811	0.057411
Reactome	REACTOME_DOWNSTREAM_SIGNALING_EVENTS_OF_B_CELL_RECEPTOR_BCR	REACTOME_DOWNSTREAM_SIGNALING_EVENTS_OF_B_CELL_RECEPTOR_BCR	3	RICTOR,KRAS,CREB1	0.0317811	0.0557707
GO_MF	GO:0000977	RNA polymerase II regulatory region sequence-specific DNA binding	4	E2F7,PURB,NFXL1,ZBTB11	0.0317883	0.0558444
Reactome	REACTOME_TRANSPORT_OF_MATURE_TRANSCRIPT_TO_CYTOPLASM	REACTOME_TRANSPORT_OF_MATURE_TRANSCRIPT_TO_CYTOPLASM	2	NUPL1,NUP155	0.0322879	0.0562969
KEGG_new	hsa04924__Renin_secretion	hsa04924__Renin_secretion	2	PPP3R1,CREB1	0.0322879	0.179655
Reactome	REACTOME_GASTRIN_CREB_SIGNALLING_PATHWAY_VIA_PKC_AND_MAPK	REACTOME_GASTRIN_CREB_SIGNALLING_PATHWAY_VIA_PKC_AND_MAPK	4	DGKH,KRAS,CREB1,CDK1	0.0326729	0.0566052
GO_BP	GO:0000288	nuclear-transcribed mRNA catabolic process, deadenylation-dependent decay	2	PATL1,CNOT6	0.0338664	0.0707506
GO_CC	GO:0031234	extrinsic component of cytoplasmic side of plasma membrane	2	KRAS,RACGAP1	0.0338664	0.0605272
GO_BP	GO:0006511	ubiquitin-dependent protein catabolic process	3	UBA6,ITCH,FBXO11	0.0340349	0.0707523
GO_MF	GO:0019904	protein domain specific binding	5	XPO1,VRK2,PRKCI,SKIL,PPP3R1	0.0345559	0.05961
GO_BP	GO:0007266	Rho protein signal transduction	2	ARHGAP5,PAK2	0.0354844	0.073076
KEGG_new	hsa05031__Amphetamine_addiction	hsa05031__Amphetamine_addiction	2	PPP3R1,CREB1	0.0354844	0.179655
GO_MF	GO:0003729	mRNA binding	3	SF3B1,NUDT21,PURB	0.0363796	0.05961
GO_BP	GO:0007173	epidermal growth factor receptor signaling pathway	7	RICTOR,EPS8,KRAS,RASAL2,CREB1,ADAM10,RASA2	0.0364703	0.073288
GO_MF	GO:0019899	enzyme binding	7	TOP2A,PHF6,SPDL1,RFC5,PAWR,MSH2,CREB1	0.0364703	0.05961
GO_MF	GO:0061630	ubiquitin protein ligase activity	5	ANKIB1,RAD18,G2E3,ITCH,HERC4	0.0369435	0.05961
KEGG_new	hsa05166__HTLV_I_infection	hsa05166__HTLV_I_infection	6	XPO1,BUB1B,KRAS,ATR,PPP3R1,CREB1	0.0370268	0.179655
GO_MF	GO:0000980	RNA polymerase II distal enhancer sequence-specific DNA binding	2	ACTL6A,CREB1	0.0371416	0.05961
KEGG_new	hsa04720__Long_term_potentiation	hsa04720__Long_term_potentiation	2	KRAS,PPP3R1	0.0371416	0.179655
KEGG_new	hsa04660__T_cell_receptor_signaling_pathway	hsa04660__T_cell_receptor_signaling_pathway	3	KRAS,PPP3R1,PAK2	0.0375861	0.179655
GO_BP	GO:0006366	transcription from RNA polymerase II promoter	10	PLAG1,NUDT21,NFAT5,ZNF143,TCERG1,CBFB,CREB1,NFXL1,FUBP1,GTF2H3	0.0383761	0.0764827
GO_BP	GO:0071347	cellular response to interleukin-1	2	YY1,PAWR	0.038838	0.0764827
GO_MF	GO:0003725	double-stranded RNA binding	2	DHX15,EIF2AK2	0.038838	0.0615724
KEGG_new	hsa04370__VEGF_signaling_pathway	hsa04370__VEGF_signaling_pathway	2	KRAS,PPP3R1	0.038838	0.179655
GO_BP	GO:0007596	blood coagulation	9	CENPE,DGKH,KIF23,RCOR1,KIF15,KRAS,CDK2,KIF18A,RACGAP1	0.0396179	0.0770449
KEGG_new	hsa05169__Epstein_Barr_virus_infection	hsa05169__Epstein_Barr_virus_infection	5	XPO1,EIF2AK2,CDK2,CCNA2,CDK1	0.0402881	0.179655
GO_MF	GO:0043130	ubiquitin binding	2	TOP2A,KIF18A	0.0405732	0.0635484
GO_BP	GO:0007219	Notch signaling pathway	4	ITCH,TBL1XR1,CREB1,ADAM10	0.0413262	0.0783793
GO_BP	GO:0006310	DNA recombination	2	ACTL6A,MRE11A	0.0423471	0.0783793
Reactome	REACTOME_COSTIMULATION_BY_THE_CD28_FAMILY	REACTOME_COSTIMULATION_BY_THE_CD28_FAMILY	2	RICTOR,PAK2	0.0423471	0.0673591
GO_CC	GO:0043234	protein complex	7	TOP2A,VRK2,PRKCI,ACTL6A,SKIL,STK3,BRCA2	0.0438577	0.0761386
GO_CC	GO:0014069	postsynaptic density	3	EPS8,ADAM10,STRN	0.043961	0.0761386
Reactome	REACTOME_CYCLIN_E_ASSOCIATED_EVENTS_DURING_G1_S_TRANSITION_	REACTOME_CYCLIN_E_ASSOCIATED_EVENTS_DURING_G1_S_TRANSITION_	2	CDK2,CCNA2	0.0441594	0.0694298
Reactome	REACTOME_SIGNALING_BY_TGF_BETA_RECEPTOR_COMPLEX	REACTOME_SIGNALING_BY_TGF_BETA_RECEPTOR_COMPLEX	2	XPO1,SKIL	0.0441594	0.0694298
GO_BP	GO:0019058	viral life cycle	4	XPO1,EIF2AK2,NUPL1,NUP155	0.044491	0.0817339
GO_BP	GO:0008584	male gonad development	2	ASPM,MSH2	0.0460099	0.082622
KEGG_new	hsa05210__Colorectal_cancer	hsa05210__Colorectal_cancer	2	KRAS,MSH2	0.0460099	0.189791
GO_BP	GO:0000186	activation of MAPKK activity	5	EIF2AK2,KRAS,RASAL2,STK3,RASA2	0.046591	0.083311
GO_BP	GO:0006397	mRNA processing	4	DHX15,NUDT21,THOC2,PTBP3	0.0477974	0.083598
Reactome	REACTOME_METABOLISM_OF_RNA	REACTOME_METABOLISM_OF_RNA	6	XPO1,PATL1,NUPL1,SMG1,NUP155,CNOT6	0.0478925	0.0723796
GO_BP	GO:0002244	hematopoietic progenitor cell differentiation	2	TOP2A,ANLN	0.0478983	0.083598
Reactome	REACTOME_ASSEMBLY_OF_THE_PRE_REPLICATIVE_COMPLEX	REACTOME_ASSEMBLY_OF_THE_PRE_REPLICATIVE_COMPLEX	2	MCM8,MCM4	0.0478983	0.0723796
Reactome	REACTOME_APC_C_CDC20_MEDIATED_DEGRADATION_OF_MITOTIC_PROTEINS	REACTOME_APC_C_CDC20_MEDIATED_DEGRADATION_OF_MITOTIC_PROTEINS	2	BUB1B,CDK1	0.0478983	0.0723796
GO_BP	GO:0006461	protein complex assembly	3	KNTC1,CD2AP,DARS	0.0480597	0.083598
GO_BP	GO:0006325	chromatin organization	5	RCOR1,TBL1XR1,ACTL6A,KDM3A,KDM2A	0.0484982	0.083598
GO_BP	GO:0016192	vesicle-mediated transport	4	RAB10,PRKCI,AP1G1,ARFGEF1	0.0489311	0.0839388
GO_MF	GO:0000981	RNA polymerase II transcription factor activity, sequence-specific DNA binding	3	PLAG1,ZMYM5,ZNF770	0.0494714	0.0722617
GO_MF	GO:0017124	SH3 domain binding	3	PTPN12,CD2AP,ADAM10	0.0494714	0.0722617
GO_BP	GO:0008284	positive regulation of cell proliferation	8	KIF20B,KIF14,KRAS,TTK,CDK2,CCAR1,ADAM10,CNOT6	0.0496263	0.0847817
GO_BP	GO:0006334	nucleosome assembly	2	CASC5,CENPK	0.0498243	0.0847817
Reactome	REACTOME_METABOLISM_OF_NUCLEOTIDES	REACTOME_METABOLISM_OF_NUCLEOTIDES	2	PPAT,PAICS	0.0498243	0.0744627
GO_CC	GO:0030496	midbody	9	KIF20B,KIF14,ASPM,CENPE,KIF23,ECT2,CENPF,RACGAP1,CDK1	4.29713e-06	8.0213e-05	2	PIN1,CTDP1	0.0262791	0.0881355
Reactome	REACTOME_TRANSPORT_OF_GLUCOSE_AND_OTHER_SUGARS_BILE_SALTS_AND_ORGANIC_ACIDS_METAL_IONS_AND_AMINE_COMPOUNDS	REACTOME_TRANSPORT_OF_GLUCOSE_AND_OTHER_SUGARS_BILE_SALTS_AND_ORGANIC_ACIDS_METAL_IONS_AND_AMINE_COMPOUNDS	2	SLC39A10,SLC5A3	0.0460099	0.0707045	2	SLC39A3,SLC2A8	0.00411303	0.027856
GO_BP	GO:0015758	glucose transport	2	NUPL1,NUP155	0.0405732	0.0783793	2	G6PC3,SLC2A8	0.00356649	0.0155251
KEGG_new	hsa04141__Protein_processing_in_endoplasmic_reticulum	hsa04141__Protein_processing_in_endoplasmic_reticulum					2	SIL1,UBXN6	0.0497399	0.0917079
KEGG_new	hsa01100__Metabolic_pathways_Homo_sapiens_human	hsa01100__Metabolic_pathways_Homo_sapiens_human					9	ATP6V0D1,G6PC3,B3GNT1,NDUFA11,CKMT2,INPP5K,CDIPT,NAGLU,MGAT1	0.0483787	0.0917079
GO_BP	GO:0006644	phospholipid metabolic process					2	INPP5K,CDIPT	0.0466721	0.0786277
GO_CC	GO:0005667	transcription factor complex					2	SOX17,DEAF1	0.0466721	0.133793
GO_CC	GO:0005794	Golgi apparatus					7	B3GNT1,VPS51,SELM,AKR7A2,CDIPT,TMEM115,ZDHHC1	0.0459721	0.133793
GO_BP	GO:0016055	Wnt signaling pathway					2	TMEM88,FRAT1	0.0459203	0.0786277
GO_MF	GO:0030246	carbohydrate binding					2	CLEC14A,CDIPT	0.0422539	0.0858708
GO_BP	GO:0007507	heart development					2	TXNRD2,RAMP2	0.0408307	0.0720314
KEGG_new	hsa04910__Insulin_signaling_pathway	hsa04910__Insulin_signaling_pathway					2	G6PC3,INPP5K	0.0309581	0.0761052
GO_CC	GO:0005783	endoplasmic reticulum					7	CRAT,INPP5K,SELM,SIL1,ZDHHC1,CST3,MARCH2	0.0308512	0.0982669
KEGG_new	hsa04068__FoxO_signaling_pathway	hsa04068__FoxO_signaling_pathway					2	GADD45G,G6PC3	0.0268415	0.0754118
KEGG_new	hsa04310__Wnt_signaling_pathway	hsa04310__Wnt_signaling_pathway					2	SOX17,FRAT1	0.0262791	0.0754118
GO_BP	GO:0090263	positive regulation of canonical Wnt signaling pathway					2	DAPK3,FRAT1	0.0257232	0.0506341
Reactome	REACTOME_METABOLISM_OF_CARBOHYDRATES	REACTOME_METABOLISM_OF_CARBOHYDRATES					3	G6PC3,B3GNT1,NAGLU	0.0255628	0.057699
KEGG_new	hsa05012__Parkinson's_disease	hsa05012__Parkinson's_disease					2	NDUFA11,SLC25A6	0.0251738	0.0754118
GO_BP	GO:0097190	apoptotic signaling pathway					2	DAPK3,TNFSF12	0.0235641	0.0480191
KEGG_new	hsa00190__Oxidative_phosphorylation	hsa00190__Oxidative_phosphorylation					2	ATP6V0D1,NDUFA11	0.0195556	0.0754118
GO_BP	GO:0030203	glycosaminoglycan metabolic process					2	B3GNT1,NAGLU	0.0190835	0.0424836
GO_CC	GO:0005743	mitochondrial inner membrane					5	CRAT,MRPL54,NDUFA11,CKMT2,SLC25A6	0.0167381	0.0799707
KEGG_new	hsa04270__Vascular_smooth_muscle_contraction	hsa04270__Vascular_smooth_muscle_contraction					2	RAMP2,PPP1R14A	0.0159592	0.0754118
GO_CC	GO:0010008	endosome membrane					3	ATP6V0D1,MARCH2,MCOLN1	0.0152135	0.0769622
Reactome	REACTOME_GLYCOSAMINOGLYCAN_METABOLISM	REACTOME_GLYCOSAMINOGLYCAN_METABOLISM					2	B3GNT1,NAGLU	0.0139193	0.0407267
KEGG_new	hsa04070__Phosphatidylinositol_signaling_system	hsa04070__Phosphatidylinositol_signaling_system					2	INPP5K,CDIPT	0.0127714	0.0754118
GO_CC	GO:0031902	late endosome membrane					2	AP5S1,MCOLN1	0.0113288	0.0667156
GO_CC	GO:0043235	receptor complex					2	RAMP2,MCOLN1	0.0103122	0.0667156
GO_BP	GO:0015031	protein transport					5	VPS51,AP5S1,RAMP2,RANBP3,TMEM115	0.00906212	0.0249208
GO_BP	GO:0001666	response to hypoxia					3	RAMP2,CST3,SLC2A8	0.00712118	0.0218305
GO_BP	GO:0006486	protein glycosylation					2	TMEM115,MGAT1	0.00705386	0.0218305
GO_CC	GO:0008021	synaptic vesicle					2	ATP6V0D1,SLC2A8	0.00679343	0.0486863
KEGG_new	hsa00562__Inositol_phosphate_metabolism	hsa00562__Inositol_phosphate_metabolism					2	INPP5K,CDIPT	0.00535214	0.0502416
GO_CC	GO:0005764	lysosome					4	AP5S1,RAMP2,NAGLU,CST3	0.00498425	0.0428646
GO_BP	GO:0001938	positive regulation of endothelial cell proliferation					2	VEGFB,TNFSF12	0.00470785	0.018341
GO_BP	GO:0006879	cellular iron ion homeostasis					2	ATP6V0D1,MCOLN1	0.00374338	0.0155558
GO_BP	GO:0001701	in utero embryonic development					4	SLC39A3,INPP5K,SOX18,MGAT1	0.00371789	0.0155558
KEGG_new	hsa04142__Lysosome	hsa04142__Lysosome					3	ATP6V0D1,NAGLU,MCOLN1	0.00363419	0.0502416
GO_BP	GO:0006661	phosphatidylinositol biosynthetic process					2	INPP5K,CDIPT	0.00306695	0.0150926
Reactome	REACTOME_SLC_MEDIATED_TRANSMEMBRANE_TRANSPORT	REACTOME_SLC_MEDIATED_TRANSMEMBRANE_TRANSPORT					4	G6PC3,SLC39A3,SLC43A2,SLC2A8	0.00303762	0.0277445
GO_BP	GO:0006469	negative regulation of protein kinase activity					2	GADD45G,INPP5K	0.00275936	0.0140258
GO_CC	GO:0005905	coated pit					2	RAMP2,LRP3	0.00247162	0.0340948
GO_BP	GO:0015992	proton transport					2	ATP6V0D1,SLC2A8	0.00207623	0.0133881
GO_CC	GO:0005765	lysosomal membrane					5	ATP6V0D1,AP5S1,SLC2A8,MARCH2,MCOLN1	0.00179765	0.0309195
GO_BP	GO:0001947	heart looping					2	SOX17,SOX18	0.0016141	0.0133881
Reactome	REACTOME_TRANSMEMBRANE_TRANSPORT_OF_SMALL_MOLECULES	REACTOME_TRANSMEMBRANE_TRANSPORT_OF_SMALL_MOLECULES					6	ATP6V0D1,G6PC3,SLC39A3,SLC43A2,SLC2A8,MCOLN1	0.00137067	0.0194041
GO_BP	GO:0003151	outflow tract morphogenesis					2	SOX17,SOX18	0.00082537	0.0133881
GO_BP	GO:0001525	angiogenesis					5	SOX17,VEGFB,RAMP2,TNFSF12,SOX18	0.000809204	0.0133881
Reactome	REACTOME_IRON_UPTAKE_AND_TRANSPORT	REACTOME_IRON_UPTAKE_AND_TRANSPORT					2	ATP6V0D1,MCOLN1	0.000632659	0.0194041
GO_BP	GO:0016311	dephosphorylation					3	G6PC3,LPPR2,INPP5K	0.00062983	0.0133881
GO_BP	GO:0005975	carbohydrate metabolic process					7	G6PC3,B3GNT1,AKR7A2,NAGLU,MGAT1,SLC2A8,HAGH	0.000288145	0.0133881
GO_BP	GO:0007088	regulation of mitotic nuclear division					2	DAPK3,PIN1	0.000176894	0.0133881
Reactome	REACTOME_TRANSFERRIN_ENDOCYTOSIS_AND_RECYCLING	REACTOME_TRANSFERRIN_ENDOCYTOSIS_AND_RECYCLING					2	ATP6V0D1,MCOLN1	0.000176894	0.0139746
GO_BP	GO:0001570	vasculogenesis					3	SOX17,RAMP2,SOX18	0.000174313	0.0133881
GO_CC	GO:0017119	Golgi transport complex					2	VPS51,TMEM115	3.02819e-05	0.00130212
GO_CC	GO:0044798	nuclear transcription factor complex					2	SOX17,SOX18	1.66439e-05	0.00130212
